# Supplementary material for: Using Next-Generation Sequencing to Detect Differential Expression Genes in Bradysia odoriphaga after Exposure to Insecticides
Source: Int J Mol Sci. 2017 Nov 17;18(11):2445. doi: 10.3390/ijms18112445 (PMC5713412; doi:10.3390/ijms18112445)
Supplement: Supplementary file 1 [file ijms-18-02445-s001.zip]

Archive with 3 entries (2 files):
- ijms-236023-supplementary/
- ijms-236023-supplementary/ijms-236023-supplementary.pdf
- ijms-236023-supplementary/Spreadsheet S1The relative expression of DEUs after treating the.xls
