# Supplementary material for: Using Next-Generation Sequencing to Detect Differential Expression Genes in Bradysia odoriphaga after Exposure to Insecticides
Source: Int J Mol Sci. 2017 Nov 17;18(11):2445. doi: 10.3390/ijms18112445 (PMC5713412; doi:10.3390/ijms18112445)
Supplement: Supplementary file 1 [file ijms-18-02445-s001.zip › ijms-236023-supplementary/Spreadsheet S1The relative expression of DEUs after treating the.xls]

## Sheet: a
Gene	log2Ratio(CH_6h-VS-CK)	log2Ratio(CH_48h-VS-CK)
CL2724.Contig1	8.91488	12.6996
CL1766.Contig2	9.56161	10.5543
CL2018.Contig1	9.40088	9.94983
CL2235.Contig1	9.75711	9.51964
CL218.Contig8	6.44018	5.90622
CL2903.Contig1	4.81537	4.98962
Unigene20017	3.40411	4.61491
Unigene24589	4.39232	4.6078
Unigene824	3.8508	4.56201
Unigene855	3.84511	4.34181
Unigene15835	4.64793	4.25189
Unigene18607	4.71567	4.21438
CL2937.Contig2	4.25098	4.16023
Unigene9443	3.52511	4.1514
Unigene14016	4.66164	4.13018
Unigene1521	3.71136	4.11928
Unigene18064	3.77512	4.11228
Unigene23993	4.5709	4.10064
CL2772.Contig1	2.12364	4.09658
Unigene2610	4.10413	4.07451
Unigene15783	3.64658	4.01306
Unigene2613	3.94721	4.00547
Unigene16480	3.62777	3.93165
Unigene5358	3.10582	3.84458
Unigene6545	3.10814	3.82236
Unigene5359	3.1097	3.79767
CL2443.Contig1	3.58151	3.79222
CL1162.Contig1	3.06061	3.78993
Unigene20772	3.6936	3.7509
Unigene18058	3.84388	3.71338
Unigene15250	3.4133	3.70586
Unigene5386	3.80001	3.65389
Unigene18059	3.59907	3.601
Unigene11676	4.14953	3.57361
Unigene8887	3.51511	3.5573
Unigene2944	3.75935	3.55622
Unigene3326	3.55849	3.51899
CL1317.Contig2	5.48903	3.50129
CL1878.Contig2	3.85368	3.4761
Unigene10980	2.7219	3.47122
CL857.Contig3	3.10614	3.46674
Unigene1254	4.23339	3.4653
Unigene14578	3.91077	3.45711
CL1736.Contig1	3.14256	3.44184
Unigene17171	3.80618	3.37346
Unigene18169	3.41718	3.35367
CL1395.Contig3	3.19406	3.33496
Unigene10510	3.00877	3.33172
Unigene19462	2.8997	3.33157
CL1736.Contig2	2.92683	3.32041
Unigene18304	2.16679	3.26986
CL600.Contig3	3.67048	3.25884
Unigene12791	4.34709	3.2409
Unigene9452	2.97724	3.2209
Unigene22857	1.84795	3.17758
CL1632.Contig1	3.07835	3.16766
Unigene17511	3.28362	3.15734
CL426.Contig3	3.27608	3.15636
CL2961.Contig2	1.99459	3.15248
Unigene382	2.89164	3.13332
Unigene22360	3.25067	3.12779
Unigene25	2.69103	3.1273
Unigene26442	3.03494	3.11563
Unigene23142	2.67169	3.09411
Unigene18060	3.15486	3.09366
Unigene3140	2.99526	3.08257
Unigene26360	2.51614	3.08091
Unigene25365	3.2193	3.07052
Unigene9601	3.01481	3.06866
Unigene19721	3.03118	3.02805
Unigene9172	2.47273	3.02601
CL661.Contig2	2.68183	3.01818
Unigene7420	2.11158	2.99351
Unigene14593	3.72007	2.98789
Unigene12681	2.78278	2.98578
Unigene25220	3.39761	2.98503
CL1375.Contig2	2.85596	2.97429
CL2956.Contig1	3.21855	2.96721
CL2521.Contig1	2.98148	2.96347
Unigene707	2.20006	2.93864
Unigene74	2.64104	2.93589
Unigene7324	2.68201	2.93578
Unigene13581	2.96804	2.92773
Unigene24974	3.2184	2.9181
CL557.Contig4	2.62565	2.90689
CL37.Contig1	2.69552	2.90382
Unigene3323	3.21686	2.89558
CL355.Contig2	2.85862	2.8919
Unigene5360	2.13225	2.8844
CL653.Contig3	2.17727	2.88353
Unigene17190	2.63561	2.87488
CL935.Contig2	3.21766	2.87478
Unigene775	2.61749	2.86565
CL2306.Contig2	3.50892	2.85896
CL1967.Contig1	2.73856	2.83859
CL866.Contig1	2.56406	2.83745
Unigene20173	2.68003	2.83292
Unigene22696	2.17015	2.81932
Unigene15401	2.84297	2.79506
CL368.Contig6	2.94799	2.79002
Unigene6387	3.37175	2.78251
Unigene12007	2.2803	2.76597
Unigene18142	3.01468	2.75988
Unigene18758	2.82275	2.75131
Unigene8265	2.18948	2.74728
Unigene9437	2.36311	2.74359
Unigene2261	2.44332	2.74158
Unigene13129	2.77247	2.74119
Unigene24480	2.37999	2.73968
CL178.Contig2	2.65837	2.73358
Unigene12684	3.20753	2.7291
Unigene5456	2.39279	2.72641
CL869.Contig2	2.7221	2.71873
Unigene11878	2.5074	2.70654
Unigene15150	2.63706	2.69439
Unigene18141	2.8177	2.68502
Unigene24221	2.61799	2.68092
CL1202.Contig4	2.62696	2.68061
CL2905.Contig1	1.95021	2.65587
Unigene10106	2.33617	2.65433
CL526.Contig1	1.70709	2.6504
CL1202.Contig2	2.14604	2.65027
Unigene18816	2.75162	2.63757
Unigene5871	2.60887	2.63697
CL1162.Contig3	2.21343	2.63534
Unigene1272	2.45835	2.62941
Unigene23050	1.8339	2.6197
Unigene889	2.74403	2.61549
Unigene8722	2.31204	2.59846
CL355.Contig1	2.42496	2.58762
CL353.Contig2	2.14437	2.58584
Unigene12574	2.44912	2.57922
CL2809.Contig1	2.5084	2.57712
CL2961.Contig1	1.47066	2.55877
Unigene2270	3.03115	2.55847
Unigene389	2.85322	2.55376
CL999.Contig1	2.65211	2.5377
Unigene3320	1.89413	2.53347
Unigene10380	4.56253	2.53327
Unigene12967	2.15963	2.53276
CL1121.Contig1	1.85621	2.52205
CL2177.Contig1	2.35081	2.51956
Unigene14747	2.20933	2.51472
Unigene3448	2.53018	2.51347
Unigene10911	2.0553	2.4868
Unigene15975	2.17607	2.47683
CL539.Contig1	2.13049	2.46861
Unigene910	2.75928	2.46846
Unigene20648	2.47196	2.46794
Unigene1415	1.62185	2.4511
CL604.Contig3	2.29185	2.45035
Unigene17032	2.23072	2.44695
Unigene17003	2.0479	2.44031
Unigene19638	2.38639	2.43898
Unigene3282	2.5409	2.43395
Unigene24222	2.28726	2.42865
CL66.Contig2	2.11332	2.39772
CL1202.Contig3	2.56069	2.38575
CL454.Contig5	2.27071	2.38343
Unigene1372	1.94713	2.37192
Unigene6099	3.47709	2.36826
Unigene24775	1.92484	2.36766
CL2826.Contig1	-2.514	2.36111
CL1202.Contig1	2.40395	2.35484
Unigene7769	2.23005	2.3473
Unigene759	2.08312	2.3326
Unigene1383	2.23981	2.32707
Unigene3405	3.25719	2.3215
Unigene2609	1.81486	2.28937
Unigene18599	1.35637	2.28232
Unigene26130	2.01576	2.25227
Unigene26116	2.04413	2.2477
CL1196.Contig1	2.27452	2.24354
CL2431.Contig1	1.98644	2.23523
Unigene25890	2.27469	2.22514
CL1874.Contig1	2.12495	2.19948
Unigene12507	1.88491	2.17773
Unigene24508	1.91608	2.17484
Unigene4603	2.02873	2.16436
CL2714.Contig1	1.93729	2.14406
Unigene18067	2.13988	2.14351
CL91.Contig2	1.93505	2.13943
Unigene6740	3.05357	2.13762
CL1083.Contig3	1.70289	2.13594
Unigene25215	2.21945	2.12555
CL2217.Contig1	2.20786	2.1211
Unigene2116	1.98037	2.11941
CL2903.Contig2	2.03951	2.11031
Unigene2667	2.35261	2.10502
Unigene12577	2.32509	2.0909
CL85.Contig2	1.80594	2.08626
CL1538.Contig3	2.06548	2.08397
Unigene1869	1.6659	2.08063
CL1062.Contig6	2.98249	2.07459
CL1471.Contig2	1.86807	2.06996
Unigene19387	1.94195	2.06496
CL1414.Contig2	2.05416	2.05806
CL2002.Contig2	3.31649	2.05732
CL1451.Contig2	1.96357	2.04344
CL654.Contig1	1.77793	2.04163
Unigene1676	1.73844	2.04038
CL78.Contig2	2.25264	2.03713
CL2157.Contig2	2.32299	2.03302
Unigene3438	1.98433	2.03275
Unigene2315	2.41445	2.02997
CL37.Contig2	1.82714	2.02337
CL661.Contig1	1.56916	2.01573
CL2244.Contig1	1.91791	2.01372
Unigene2090	2.39675	2.00764
CL2032.Contig1	1.87799	2.00712
Unigene24760	1.76719	1.9971
Unigene429	2.40889	1.99587
Unigene12537	1.86932	1.99528
CL1538.Contig2	1.65251	1.96332
Unigene5825	1.72249	1.96282
Unigene22374	1.84712	1.9625
Unigene3540	1.86669	1.89812
Unigene26083	2.07612	1.88604
CL2291.Contig3	2.11904	1.87133
CL2217.Contig4	2.13125	1.84878
CL78.Contig4	1.91739	1.8437
CL664.Contig1	1.97873	1.82945
CL664.Contig2	1.59475	1.7861
Unigene23030	1.77469	1.77971
Unigene1535	2.03042	1.75174
Unigene18084	1.67772	1.74233
Unigene1919	1.4564	1.74162
Unigene26	2.03796	1.69619
Unigene6097	3.3618	1.69614
Unigene3306	1.64923	1.66409
Unigene10637	1.69614	1.64423
CL571.Contig2	1.50194	1.6178
Unigene1879	1.90978	1.61708
Unigene186	1.97335	1.61068
Unigene5522	1.85397	1.56803
CL1062.Contig3	2.57453	1.52547
Unigene22873	1.86756	1.50149
CL78.Contig1	1.57333	1.49078
Unigene17775	-1.76395	-1.40733
Unigene18694	-1.58399	-1.43488
Unigene21648	-1.44938	-1.46184
Unigene2902	-1.41252	-1.49575
CL2064.Contig2	-1.53573	-1.52889
Unigene134	-1.51925	-1.535
Unigene237	-1.47873	-1.5361
Unigene14053	-1.41539	-1.53796
Unigene2327	-1.48224	-1.58182
CL2626.Contig2	-1.52811	-1.5953
CL503.Contig1	-1.65496	-1.61339
CL431.Contig2	-1.96138	-1.62838
Unigene8550	-3.40491	-1.63387
Unigene16851	-1.67976	-1.64151
Unigene15229	-1.43637	-1.64279
Unigene14014	-1.95824	-1.66028
CL367.Contig3	-1.67323	-1.66626
Unigene24921	-1.49127	-1.67122
CL367.Contig2	-1.59707	-1.68376
CL2626.Contig1	-1.75124	-1.686
Unigene17306	-1.42704	-1.6861
Unigene6150	-1.50946	-1.70007
Unigene10024	-1.57304	-1.70104
CL1773.Contig2	-1.47898	-1.71106
Unigene3147	-1.43829	-1.72426
CL23.Contig1	-1.84617	-1.76106
Unigene323	-2.15452	-1.76179
Unigene3120	-1.56705	-1.80495
Unigene976	-1.61859	-1.82105
Unigene6242	-2.23523	-1.82767
Unigene16421	-1.63879	-1.83304
CL2158.Contig2	-1.95141	-1.83515
CL1820.Contig2	-1.77226	-1.88639
Unigene1813	-1.68781	-1.90522
Unigene24104	-1.77052	-1.90889
Unigene6991	-2.1543	-1.91038
Unigene16361	-1.86191	-1.92531
Unigene6333	-1.57162	-1.92923
CL276.Contig2	-2.77231	-1.93474
Unigene3764	-1.67829	-1.94551
Unigene14265	-1.70526	-1.95693
Unigene19933	-1.82336	-1.96024
Unigene8896	-1.67067	-1.96492
CL704.Contig1	-1.45923	-1.97165
Unigene21319	-1.58351	-1.98919
Unigene6990	-2.97443	-2.00408
CL367.Contig1	-1.912	-2.03929
Unigene18756	-1.67812	-2.04058
CL1887.Contig1	-2.25766	-2.05305
Unigene13337	-1.73139	-2.05314
Unigene2860	-1.89311	-2.05419
Unigene845	-1.81479	-2.06267
Unigene3619	-2.74022	-2.1069
CL2857.Contig3	-1.77203	-2.11078
Unigene1617	-2.37096	-2.14972
Unigene5947	-1.82942	-2.16521
Unigene23877	-2.14947	-2.1725
CL2656.Contig1	-2.24867	-2.18731
Unigene2833	-1.66393	-2.1881
Unigene9814	-1.52779	-2.18949
CL476.Contig2	-3.60899	-2.19344
CL587.Contig1	-1.57227	-2.24471
Unigene14969	-2.11618	-2.24489
Unigene4631	-2.06501	-2.27218
Unigene17821	-2.54368	-2.29672
Unigene15509	-4.1147	-2.34373
CL679.Contig2	-1.80854	-2.34643
CL839.Contig1	-1.79972	-2.35251
CL432.Contig3	-2.03682	-2.36006
Unigene16400	-2.14937	-2.39287
Unigene16360	-1.47944	-2.39398
CL1726.Contig1	-1.84747	-2.44789
Unigene12557	-2.00866	-2.44806
Unigene6697	-2.06129	-2.46232
Unigene18536	-1.97544	-2.48786
Unigene4772	-2.19308	-2.50255
Unigene659	-2.09684	-2.50441
CL1336.Contig1	-3.13051	-2.55039
Unigene19428	-3.18474	-2.56501
Unigene12989	-2.33252	-2.6042
CL1228.Contig2	-2.35654	-2.62891
Unigene25073	-1.60307	-2.63909
Unigene2606	-2.39008	-2.66027
Unigene4207	-2.00697	-2.66793
Unigene12941	-2.51176	-2.67971
CL2643.Contig2	-1.9023	-2.69737
Unigene3023	-2.15264	-2.75315
Unigene24919	-1.92115	-2.77638
Unigene1721	-1.67397	-2.78304
Unigene22934	-2.79166	-2.80902
CL1597.Contig2	-1.94153	-2.81571
Unigene14994	-3.24381	-2.83744
Unigene21284	-2.09876	-2.85067
Unigene456	-2.58078	-2.85758
Unigene11282	-2.05181	-2.8624
Unigene22291	-1.69941	-2.87195
Unigene13069	-2.55046	-2.90982
Unigene17204	-4.81864	-2.91629
Unigene1950	-10.5664	-3.00413
Unigene8776	-2.58281	-3.01972
Unigene10474	-3.68924	-3.04847
Unigene23481	-1.83381	-3.05657
CL2554.Contig1	-1.52542	-3.14509
Unigene22878	-3.31635	-3.19526
Unigene9899	-3.15002	-3.19962
Unigene1308	-2.99181	-3.2168
Unigene6620	-1.85748	-3.25932
Unigene9975	-2.31507	-3.27248
Unigene5598	-1.47178	-3.27808
CL441.Contig2	-3.57884	-3.28157
CL450.Contig1	-2.7815	-3.42928
Unigene20160	-4.06588	-3.48644
Unigene10397	-2.18768	-3.51118
Unigene22908	-3.44225	-3.55963
Unigene3468	-3.74516	-3.56217
Unigene6035	-1.77471	-3.62942
CL1084.Contig2	-2.23904	-3.73969
CL2787.Contig2	1.42592	-3.74737
Unigene1720	-1.41976	-3.76766
Unigene22661	-1.99937	-4.12897
CL1538.Contig1	-2.78305	-4.14191
Unigene19250	-2.522	-4.19379
Unigene20036	-1.81681	-4.28508
Unigene664	-2.22836	-4.49631
Unigene12896	-2.63143	-5.00946
CL1988.Contig1	-10.5424	-5.03989
Unigene17189	-4.55939	-5.24949
Unigene6076	-3.50323	-5.39149
CL429.Contig4	-5.24614	-6.11734
Unigene23679	-3.05687	-6.78111
Unigene1271	-2.00959	-8.61662
CL966.Contig3	-4.9078	-10.6266
Unigene6098	-14.6208	-14.6208

## Sheet: b
Gene	log2Ratio(CH_6h-VS-CK)	log2Ratio(CH_48h-VS-CK)
CL2310.Contig3	6.42626	14.064
CL546.Contig2	5.23522	14.0573
Unigene21344	6.23522	13.9572
CL2019.Contig2	4.71882	13.3667
Unigene14906	3.9386	12.7784
CL2724.Contig1	8.91488	12.6996
Unigene15206	5.44846	12.4638
CL1023.Contig2	2.32193	12.1256
Unigene11830	5.36923	11.9694
CL2019.Contig1	4.73697	11.918
Unigene20449	3.62449	11.8542
Unigene11738	1.01282	11.8152
Unigene10242	1.15754	11.0249
Unigene4112	2.32193	10.9732
Unigene17305	3.73697	10.8371
CL1766.Contig2	9.56161	10.5543
Unigene529	3.04731	10.541
Unigene2291	4.64386	10.532
CL2378.Contig1	4.45943	10.4845
Unigene20016	6.20294	10.0566
CL2019.Contig5	3.05889	10.038
Unigene15680	3.90689	9.99577
CL2018.Contig1	9.40088	9.94983
Unigene16290	5.30985	9.94788
Unigene17478	3.25873	9.84937
Unigene2217	8.14975	9.77314
Unigene3107	3.37587	9.76834
Unigene10375	7.35168	9.65344
CL2235.Contig1	9.75711	9.51964
Unigene24602	6.26679	9.50515
Unigene6941	0.652077	9.35912
Unigene13959	2.87447	9.35168
Unigene22011	2.22239	9.28386
CL844.Contig2	3.41504	9.2062
Unigene15135	1.41504	9.11096
Unigene17479	1.14439	8.97939
Unigene16291	8.96097	8.96
Unigene3783	1.58496	8.75508
Unigene19305	9.35462	8.73584
CL2316.Contig2	3.77761	8.7167
Unigene15574	0.358454	8.61678
CL2819.Contig1	1.76554	8.52474
Unigene8859	1.34395	8.45848
Unigene24968	2.11548	8.43045
Unigene8808	1	8.41016
Unigene14291	9.03434	8.3339
Unigene14884	9.15566	8.27457
Unigene4677	2.74351	8.14775
Unigene3926	0.08092	8.14093
CL93.Contig1	1.3744	7.9386
Unigene2369	0.678072	7.81048
Unigene10288	3.84646	7.79291
CL1904.Contig1	-2.66296	7.78343
Unigene255	2.26643	7.5063
Unigene23	1.58496	7.45403
CL953.Contig1	2.05585	7.44338
Unigene23965	9.00656	7.42626
Unigene9369	-4.5025	7.34886
Unigene4489	2.16993	7.32739
Unigene1928	0	6.88824
Unigene15169	-0.518873	6.88252
Unigene12378	-0.201882	6.78442
Unigene1857	-0.479993	6.64549
Unigene23671	-3	6.60979
CL1012.Contig1	1.03562	6.51531
Unigene19276	0.966833	6.51355
Unigene22014	0.624491	6.51109
Unigene20018	3.38348	6.47781
Unigene22738	-0.485427	6.39538
Unigene20131	-3.41504	6.38154
Unigene24534	0.415037	6.23641
CL93.Contig3	0	6.23081
Unigene23487	-0.037868	6.21268
CL218.Contig8	6.44018	5.90622
CL2123.Contig2	4.45943	5.7968
Unigene2370	4.34314	5.78976
CL2378.Contig2	-1	5.70717
Unigene10173	-0.686842	5.67585
Unigene2299	1.60288	5.61618
Unigene14077	3.41596	5.58189
Unigene4771	-1.30428	5.37309
Unigene25095	0.492844	5.3404
Unigene5883	2.56175	5.33909
Unigene7817	1.51019	5.31865
Unigene25134	3.02891	5.2854
Unigene14389	-0.212545	5.26653
Unigene1750	-0.716207	5.19126
Unigene2477	-0.684707	5.18841
Unigene9191	-0.180572	5.17422
Unigene12908	0.182203	5.173
Unigene4730	3.92774	5.09573
CL1308.Contig2	1.00734	5.08182
Unigene3673	3.2489	5.06857
Unigene4533	1.78952	5.01375
Unigene1682	1.23446	5.00353
Unigene14084	3.17923	4.99122
CL2903.Contig1	4.81537	4.98962
CL351.Contig2	5.56145	4.93725
Unigene17995	2.34792	4.92471
Unigene26301	2.60194	4.80583
Unigene20017	3.40411	4.61491
Unigene24589	4.39232	4.6078
Unigene6577	3.76565	4.60292
Unigene824	3.8508	4.56201
Unigene11160	0.385431	4.55305
Unigene22470	-0.430144	4.55219
Unigene18482	1.14212	4.5455
Unigene7848	2.95211	4.53103
Unigene13709	-0.553744	4.53099
Unigene20633	2.82213	4.48804
Unigene6683	-0.39079	4.43838
Unigene22013	0.41684	4.43696
Unigene4355	0.315202	4.4321
CL2610.Contig1	2.61439	4.36811
CL1554.Contig1	3.34232	4.36626
Unigene855	3.84511	4.34181
Unigene20020	-1.68571	4.26497
Unigene16621	3.17932	4.26171
Unigene2361	-1.13148	4.2611
Unigene15835	4.64793	4.25189
CL1234.Contig2	2.32077	4.22064
Unigene18607	4.71567	4.21438
Unigene14838	2.78778	4.2038
Unigene19262	2.44283	4.18917
Unigene21384	-0.121991	4.17461
CL2937.Contig2	4.25098	4.16023
Unigene9443	3.52511	4.1514
Unigene14016	4.66164	4.13018
Unigene1521	3.71136	4.11928
Unigene5010	3.00813	4.11689
Unigene18064	3.77512	4.11228
Unigene23993	4.5709	4.10064
CL2772.Contig1	2.12364	4.09658
Unigene2610	4.10413	4.07451
Unigene1218	-0.530515	4.04594
CL1889.Contig1	2.28685	4.0305
CL1234.Contig1	2.11143	4.02662
Unigene15783	3.64658	4.01306
Unigene2613	3.94721	4.00547
Unigene6	2.30266	3.97541
Unigene23004	2.62015	3.97048
Unigene3379	4.05582	3.95128
Unigene16272	1.70189	3.93878
Unigene16480	3.62777	3.93165
Unigene11284	-2.43857	3.9162
Unigene25200	1.88238	3.86804
CL1255.Contig1	3.99624	3.86271
Unigene5358	3.10582	3.84458
Unigene387	3.34648	3.83213
Unigene6545	3.10814	3.82236
Unigene5359	3.1097	3.79767
CL2443.Contig1	3.58151	3.79222
CL1162.Contig1	3.06061	3.78993
Unigene23245	4.18537	3.77351
Unigene20772	3.6936	3.7509
Unigene18243	-0.806177	3.73378
Unigene18058	3.84388	3.71338
Unigene15250	3.4133	3.70586
Unigene1992	1.61862	3.68241
Unigene22153	1.85882	3.66898
Unigene5386	3.80001	3.65389
Unigene5178	2.59961	3.64873
Unigene12001	2.26241	3.61317
Unigene18059	3.59907	3.601
Unigene1776	3.86815	3.57841
CL2720.Contig1	3.13171	3.57375
Unigene11676	4.14953	3.57361
Unigene8887	3.51511	3.5573
Unigene2944	3.75935	3.55622
Unigene11965	2.76223	3.55578
Unigene3326	3.55849	3.51899
Unigene25924	3.03183	3.51233
CL1317.Contig2	5.48903	3.50129
CL1167.Contig3	2.51281	3.49146
CL1878.Contig2	3.85368	3.4761
CL47.Contig1	2.96511	3.47173
Unigene10980	2.7219	3.47122
CL857.Contig3	3.10614	3.46674
Unigene1254	4.23339	3.4653
Unigene14578	3.91077	3.45711
Unigene25539	3.65951	3.44846
CL1736.Contig1	3.14256	3.44184
CL2443.Contig2	3.14312	3.40263
Unigene19392	2.55987	3.40069
Unigene18995	3.06379	3.39405
Unigene23408	2.79491	3.38709
Unigene6306	1.89547	3.38179
Unigene17171	3.80618	3.37346
Unigene3937	1.64809	3.36915
Unigene406	1.97606	3.35634
Unigene18169	3.41718	3.35367
CL1395.Contig3	3.19406	3.33496
Unigene10510	3.00877	3.33172
Unigene19462	2.8997	3.33157
CL1736.Contig2	2.92683	3.32041
Unigene16800	3.68726	3.31404
Unigene22236	2.24168	3.31401
CL2096.Contig1	2.36378	3.31398
Unigene4237	1.89618	3.31384
Unigene13191	1.62011	3.30926
Unigene18304	2.16679	3.26986
CL600.Contig3	3.67048	3.25884
Unigene19113	2.66976	3.25882
Unigene9868	1.49028	3.2545
Unigene12791	4.34709	3.2409
Unigene2071	1.71074	3.24074
Unigene9452	2.97724	3.2209
Unigene4341	0.994725	3.21853
Unigene4810	1.21138	3.21168
Unigene25040	1.99432	3.1862
Unigene37	1.73103	3.18538
Unigene187	0.96707	3.18477
Unigene13440	1.56042	3.18445
Unigene22841	1.87236	3.18147
Unigene22857	1.84795	3.17758
Unigene8539	4.57509	3.16847
CL1632.Contig1	3.07835	3.16766
Unigene17511	3.28362	3.15734
CL2432.Contig1	3.37621	3.15708
CL426.Contig3	3.27608	3.15636
Unigene2730	2.647	3.15412
CL2961.Contig2	1.99459	3.15248
CL1348.Contig2	1.49125	3.1509
Unigene7983	0.932778	3.14838
Unigene9669	4.20612	3.1363
Unigene382	2.89164	3.13332
Unigene22360	3.25067	3.12779
Unigene25	2.69103	3.1273
Unigene12867	2.67561	3.12269
Unigene2568	1.58376	3.11853
Unigene23827	3.75877	3.11578
Unigene26442	3.03494	3.11563
Unigene7102	1.42518	3.10458
CL1593.Contig6	2.38818	3.10401
Unigene23142	2.67169	3.09411
Unigene18060	3.15486	3.09366
Unigene18246	1.2452	3.09291
Unigene3140	2.99526	3.08257
Unigene23930	2.0856	3.08202
Unigene26360	2.51614	3.08091
Unigene25365	3.2193	3.07052
Unigene9601	3.01481	3.06866
Unigene16718	2.0281	3.06511
Unigene18303	1.03035	3.05844
Unigene6146	1.78635	3.04262
Unigene19721	3.03118	3.02805
Unigene9172	2.47273	3.02601
CL661.Contig2	2.68183	3.01818
CL1062.Contig4	5.16642	3.0174
Unigene8577	1.06688	3.00263
Unigene7607	1.60755	2.9959
Unigene7420	2.11158	2.99351
Unigene4382	2.34969	2.99311
Unigene14593	3.72007	2.98789
Unigene12681	2.78278	2.98578
Unigene25220	3.39761	2.98503
Unigene23313	1.3702	2.9842
Unigene12566	3.22676	2.98403
CL1375.Contig2	2.85596	2.97429
Unigene1678	1.33659	2.9715
Unigene20836	1.8963	2.97001
CL2956.Contig1	3.21855	2.96721
Unigene25419	2.54509	2.96402
CL2521.Contig1	2.98148	2.96347
Unigene1316	1.92745	2.95393
Unigene15398	1.57482	2.94
Unigene707	2.20006	2.93864
Unigene2475	0.132016	2.93821
Unigene74	2.64104	2.93589
Unigene7324	2.68201	2.93578
Unigene13581	2.96804	2.92773
Unigene24974	3.2184	2.9181
Unigene2343	3.19307	2.91589
CL2284.Contig1	0.871992	2.91353
CL557.Contig4	2.62565	2.90689
Unigene7263	1.85198	2.90424
CL37.Contig1	2.69552	2.90382
Unigene22208	1.50095	2.90353
CL2349.Contig1	2.34648	2.9018
Unigene3323	3.21686	2.89558
CL355.Contig2	2.85862	2.8919
Unigene7734	1.05609	2.88735
Unigene5360	2.13225	2.8844
CL653.Contig3	2.17727	2.88353
Unigene11974	1.44383	2.87517
Unigene17190	2.63561	2.87488
CL935.Contig2	3.21766	2.87478
Unigene24393	1.19571	2.86917
Unigene775	2.61749	2.86565
Unigene9407	1.25503	2.86264
CL1286.Contig2	2.05422	2.86105
Unigene19589	1.50602	2.85897
CL2306.Contig2	3.50892	2.85896
Unigene16957	3.78721	2.85374
Unigene24741	2.16164	2.85205
Unigene369	2.64365	2.85018
Unigene19498	1.75962	2.84153
Unigene23927	3.37858	2.84113
CL1967.Contig1	2.73856	2.83859
CL866.Contig1	2.56406	2.83745
Unigene20173	2.68003	2.83292
Unigene12761	1.70676	2.83161
Unigene18905	1.3048	2.83114
Unigene18651	1.7289	2.83031
Unigene19896	1.42723	2.82686
Unigene22696	2.17015	2.81932
Unigene13403	1.4519	2.80926
CL653.Contig1	1.61155	2.80802
Unigene15401	2.84297	2.79506
Unigene16210	3.13825	2.79327
CL1477.Contig1	2.88521	2.79094
CL368.Contig6	2.94799	2.79002
Unigene4441	2.40824	2.78784
Unigene6387	3.37175	2.78251
Unigene1923	1.67742	2.78048
Unigene3850	2.4483	2.7773
Unigene14548	1.44311	2.77225
Unigene4778	1.04787	2.76936
CL1334.Contig2	2.03829	2.7683
Unigene12007	2.2803	2.76597
CL2118.Contig1	1.91998	2.76187
Unigene18142	3.01468	2.75988
Unigene18758	2.82275	2.75131
Unigene5366	1.63698	2.75101
Unigene10235	2.9264	2.74965
Unigene14402	2.00252	2.74801
Unigene8265	2.18948	2.74728
Unigene8359	0.33582	2.74678
Unigene9437	2.36311	2.74359
Unigene2261	2.44332	2.74158
Unigene13129	2.77247	2.74119
Unigene24480	2.37999	2.73968
CL1664.Contig2	0.343648	2.7341
CL178.Contig2	2.65837	2.73358
Unigene14756	0.717172	2.73109
CL1255.Contig3	2.1509	2.73054
Unigene12684	3.20753	2.7291
Unigene5456	2.39279	2.72641
Unigene8985	1.96543	2.72374
Unigene18690	1.4181	2.71919
CL869.Contig2	2.7221	2.71873
Unigene2635	3.42255	2.71547
CL1740.Contig2	1.08919	2.71124
Unigene22098	1.90724	2.70976
Unigene11878	2.5074	2.70654
Unigene15150	2.63706	2.69439
Unigene23626	1.93926	2.68732
Unigene18141	2.8177	2.68502
CL2825.Contig1	2.65299	2.68153
Unigene24221	2.61799	2.68092
CL1202.Contig4	2.62696	2.68061
CL1399.Contig1	3.12023	2.6744
Unigene23809	1.79329	2.6662
Unigene6141	3.08001	2.6631
CL27.Contig2	1.61001	2.66033
CL2905.Contig1	1.95021	2.65587
Unigene10106	2.33617	2.65433
Unigene4654	-0.915821	2.65061
Unigene16440	2.26045	2.65043
CL526.Contig1	1.70709	2.6504
CL1202.Contig2	2.14604	2.65027
Unigene10304	-0.273635	2.64326
Unigene18816	2.75162	2.63757
Unigene5871	2.60887	2.63697
Unigene10505	2.0285	2.63634
CL1162.Contig3	2.21343	2.63534
Unigene4566	1.15872	2.63381
Unigene1272	2.45835	2.62941
Unigene23050	1.8339	2.6197
Unigene889	2.74403	2.61549
Unigene9642	1.25198	2.61461
Unigene3790	1.40469	2.60644
Unigene25382	1.44564	2.60302
Unigene8722	2.31204	2.59846
Unigene13062	1.47401	2.58833
CL355.Contig1	2.42496	2.58762
Unigene21075	1.85082	2.58622
CL353.Contig2	2.14437	2.58584
Unigene12574	2.44912	2.57922
Unigene9655	0.818509	2.57824
CL2809.Contig1	2.5084	2.57712
Unigene22752	1.50107	2.55991
CL2961.Contig1	1.47066	2.55877
Unigene2270	3.03115	2.55847
Unigene23820	1.32391	2.55634
Unigene11647	1.39248	2.55608
Unigene10382	1.67719	2.55514
Unigene389	2.85322	2.55376
CL1348.Contig1	1.56151	2.55143
Unigene1773	1.6431	2.54106
Unigene24077	1.89074	2.54081
CL999.Contig1	2.65211	2.5377
Unigene3320	1.89413	2.53347
Unigene10380	4.56253	2.53327
Unigene12967	2.15963	2.53276
Unigene25363	1.85616	2.52913
CL1121.Contig1	1.85621	2.52205
CL2454.Contig2	2.15262	2.52168
CL2177.Contig1	2.35081	2.51956
Unigene6348	1.62556	2.5161
Unigene14747	2.20933	2.51472
Unigene3448	2.53018	2.51347
Unigene8704	1.00595	2.5029
Unigene8602	1.3491	2.50075
Unigene17138	2.88136	2.50068
Unigene13016	1.73113	2.49694
Unigene8339	1.79456	2.48836
Unigene10911	2.0553	2.4868
Unigene12367	1.03998	2.48416
Unigene13807	1.83351	2.48378
CL557.Contig2	2.58052	2.4814
Unigene11634	1.07865	2.47971
Unigene6622	1.4389	2.47746
Unigene15975	2.17607	2.47683
CL539.Contig1	2.13049	2.46861
Unigene910	2.75928	2.46846
Unigene20648	2.47196	2.46794
Unigene3328	1.0371	2.46493
Unigene11771	0.694029	2.46459
Unigene462	2.16868	2.46219
CL2821.Contig1	3.04176	2.4618
Unigene18726	1.78144	2.45956
Unigene5853	1.34107	2.45878
CL310.Contig2	2.70121	2.45234
Unigene1415	1.62185	2.4511
CL604.Contig3	2.29185	2.45035
Unigene2801	1.16418	2.44832
Unigene24706	0.716522	2.44799
Unigene17032	2.23072	2.44695
Unigene1165	1.21846	2.44361
Unigene17003	2.0479	2.44031
Unigene19638	2.38639	2.43898
Unigene3282	2.5409	2.43395
Unigene17222	3.13123	2.43283
Unigene5502	1.34513	2.43114
Unigene24222	2.28726	2.42865
Unigene10395	1.05352	2.42124
Unigene14691	0.885307	2.41919
Unigene22747	1.61331	2.41822
Unigene6372	1.50404	2.41511
Unigene14436	1.53358	2.41066
Unigene13384	1.36072	2.40822
Unigene7984	1.30012	2.40785
CL66.Contig2	2.11332	2.39772
Unigene9826	1.58496	2.39676
Unigene22850	1.18237	2.39207
Unigene951	1.36746	2.38785
Unigene26115	1.97345	2.38672
CL1202.Contig3	2.56069	2.38575
CL454.Contig5	2.27071	2.38343
Unigene6840	2.58939	2.38008
Unigene20823	1.98849	2.38
CL36.Contig2	2.04921	2.37943
Unigene6426	2.0941	2.3779
CL85.Contig1	0.982384	2.3777
Unigene1372	1.94713	2.37192
Unigene6099	3.47709	2.36826
Unigene24775	1.92484	2.36766
CL2826.Contig1	-2.514	2.36111
CL1836.Contig1	2.01438	2.35931
Unigene7173	1.23201	2.35751
CL1202.Contig1	2.40395	2.35484
Unigene24108	0.888223	2.35239
Unigene25853	1.18593	2.35132
Unigene8354	1.67447	2.35101
Unigene2417	1.14044	2.3484
Unigene7769	2.23005	2.3473
Unigene23311	1.12956	2.34656
Unigene348	1.08245	2.34459
Unigene25179	2.74231	2.34126
Unigene7721	1.63104	2.33862
CL1601.Contig1	2.38707	2.33807
Unigene759	2.08312	2.3326
Unigene1383	2.23981	2.32707
Unigene3405	3.25719	2.3215
CL1809.Contig2	1.57915	2.31891
Unigene11328	1.31195	2.31665
Unigene9773	1.04032	2.31405
Unigene11014	1.37041	2.30696
Unigene20505	1.09019	2.30408
Unigene16870	1.32017	2.30347
Unigene22497	1.91476	2.29722
Unigene8714	1.71905	2.29573
Unigene9867	1.12992	2.2934
Unigene26114	1.87649	2.29109
Unigene9775	1.45219	2.29082
Unigene2609	1.81486	2.28937
CL1834.Contig5	2.3152	2.28645
Unigene5612	2.6129	2.28329
Unigene18599	1.35637	2.28232
Unigene15961	-0.896124	2.26334
Unigene14808	0.610579	2.26091
Unigene24959	2.41713	2.25863
Unigene8219	0.940038	2.25527
Unigene26130	2.01576	2.25227
Unigene24078	1.28401	2.24824
Unigene26116	2.04413	2.2477
Unigene517	0.657271	2.24552
CL1196.Contig1	2.27452	2.24354
CL2431.Contig1	1.98644	2.23523
Unigene25890	2.27469	2.22514
Unigene22904	1.09653	2.21431
Unigene22361	1.64759	2.21316
CL884.Contig1	2.50474	2.21048
CL838.Contig2	2.35822	2.20887
Unigene24399	0.791582	2.20633
Unigene18302	1.15946	2.19965
CL1874.Contig1	2.12495	2.19948
Unigene296	2.87738	2.19658
Unigene10022	1.0811	2.19627
Unigene12507	1.88491	2.17773
Unigene24361	1.03951	2.1757
Unigene24508	1.91608	2.17484
CL2275.Contig2	1.12599	2.17321
Unigene8461	1.38888	2.17293
Unigene6373	1.14223	2.17203
Unigene4603	2.02873	2.16436
CL341.Contig2	0.590185	2.16022
Unigene5755	1.46749	2.14416
CL2714.Contig1	1.93729	2.14406
Unigene1190	-1.21141	2.14385
Unigene22909	-0.073867	2.14361
Unigene18067	2.13988	2.14351
CL91.Contig2	1.93505	2.13943
CL894.Contig1	1.75561	2.13931
Unigene6740	3.05357	2.13762
CL1083.Contig3	1.70289	2.13594
CL746.Contig2	0.870207	2.13105
Unigene25215	2.21945	2.12555
CL2217.Contig1	2.20786	2.1211
Unigene2116	1.98037	2.11941
Unigene12611	2.14361	2.11453
CL2903.Contig2	2.03951	2.11031
Unigene7953	1.80897	2.10912
Unigene15101	1.77875	2.10533
Unigene2667	2.35261	2.10502
Unigene14371	0.990683	2.10425
Unigene8164	0.849589	2.10012
Unigene5847	1.65553	2.09948
Unigene12577	2.32509	2.0909
Unigene18100	1.54211	2.08746
Unigene19674	0.479929	2.08742
CL85.Contig2	1.80594	2.08626
CL1538.Contig3	2.06548	2.08397
Unigene1869	1.6659	2.08063
Unigene2771	0.422367	2.07959
Unigene22864	1.0957	2.07546
CL1062.Contig6	2.98249	2.07459
CL1471.Contig2	1.86807	2.06996
CL1144.Contig1	1.73232	2.0664
CL1701.Contig1	1.79431	2.0652
Unigene19387	1.94195	2.06496
Unigene15417	-1.10574	2.06409
CL1143.Contig3	2.35419	2.06107
CL1414.Contig2	2.05416	2.05806
CL2002.Contig2	3.31649	2.05732
Unigene17031	1.61804	2.05515
Unigene2364	-0.707632	2.04881
CL1451.Contig2	1.96357	2.04344
CL123.Contig2	2.30271	2.0432
CL520.Contig2	1.16705	2.04319
CL654.Contig1	1.77793	2.04163
Unigene1676	1.73844	2.04038
Unigene3046	1.16854	2.03823
CL78.Contig2	2.25264	2.03713
Unigene15733	1.35293	2.03406
CL2157.Contig2	2.32299	2.03302
Unigene3438	1.98433	2.03275
Unigene2315	2.41445	2.02997
Unigene17122	1.79718	2.02733
Unigene19132	1.0611	2.02672
Unigene16115	0.212398	2.02453
Unigene20697	1.65909	2.02394
CL37.Contig2	1.82714	2.02337
Unigene26391	1.88227	2.02136
Unigene10327	1.43546	2.01669
CL661.Contig1	1.56916	2.01573
CL2768.Contig2	2.38933	2.01468
CL2244.Contig1	1.91791	2.01372
Unigene62	1.19948	2.01222
CL884.Contig2	1.60202	2.01085
Unigene9317	1.41393	2.01019
Unigene14859	0.589377	2.00955
Unigene2090	2.39675	2.00764
CL2032.Contig1	1.87799	2.00712
CL2956.Contig3	2.31863	2.00445
Unigene21018	0.740282	2.00075
Unigene24760	1.76719	1.9971
Unigene429	2.40889	1.99587
Unigene12537	1.86932	1.99528
CL2398.Contig1	2.11009	1.99425
Unigene13359	2.60351	1.99172
CL769.Contig1	1.28416	1.98819
CL1538.Contig2	1.65251	1.96332
Unigene5825	1.72249	1.96282
Unigene22374	1.84712	1.9625
Unigene3795	0.809502	1.95327
Unigene4960	2.19445	1.94537
Unigene8023	1.74996	1.94485
CL1075.Contig2	1.98033	1.94121
Unigene10669	1.68982	1.93956
Unigene20121	2.19043	1.9319
CL921.Contig5	2.05912	1.92723
Unigene9465	3.24979	1.92498
Unigene22802	0.939224	1.92357
CL1646.Contig1	1.42907	1.92308
Unigene17063	2.14547	1.92265
CL1875.Contig1	1.26424	1.91248
Unigene18066	1.47463	1.90838
Unigene24776	1.43769	1.90837
CL1524.Contig1	1.51131	1.90769
Unigene16131	0.579091	1.90394
CL2424.Contig1	0.803748	1.90356
Unigene1544	2.07487	1.9016
Unigene26392	2.04895	1.90038
Unigene1769	0.913871	1.90027
CL2228.Contig2	2.22317	1.89855
Unigene3540	1.86669	1.89812
CL1219.Contig2	1.05375	1.89662
Unigene26083	2.07612	1.88604
Unigene11971	1.46883	1.88473
Unigene15037	1.89193	1.88403
Unigene7192	1.07991	1.87727
Unigene19466	0.561894	1.8721
CL2291.Contig3	2.11904	1.87133
Unigene21847	1.41205	1.86692
CL1482.Contig2	2.07864	1.86658
Unigene25783	2.35524	1.86594
Unigene7164	2.41416	1.86179
Unigene3337	0.302206	1.8568
Unigene8754	0.201082	1.85505
Unigene2867	1.66821	1.85306
Unigene9670	0.570342	1.85298
CL2217.Contig4	2.13125	1.84878
CL78.Contig4	1.91739	1.8437
CL1408.Contig1	1.88017	1.84273
CL664.Contig1	1.97873	1.82945
CL1753.Contig1	1.8726	1.81903
CL1870.Contig1	1.55365	1.81437
Unigene17035	1.6152	1.80467
CL935.Contig1	1.44052	1.7989
Unigene10307	0.449912	1.79845
Unigene22668	1.33879	1.79157
Unigene10434	0.672231	1.78805
CL2503.Contig1	1.63159	1.78617
CL664.Contig2	1.59475	1.7861
CL1195.Contig2	0.707904	1.78423
CL2781.Contig1	1.69095	1.78371
Unigene23030	1.77469	1.77971
Unigene880	1.50933	1.77574
Unigene16899	1.0635	1.77174
Unigene3411	-0.268445	1.76859
CL2587.Contig2	1.40175	1.76554
Unigene18219	1.34899	1.75956
Unigene411	1.46171	1.75895
Unigene19249	1.3576	1.75258
Unigene1535	2.03042	1.75174
Unigene5351	0.957597	1.74506
Unigene21341	0.605929	1.74474
CL2635.Contig1	1.93261	1.7434
Unigene20182	0.621993	1.74308
Unigene18293	0.317342	1.74249
Unigene18084	1.67772	1.74233
Unigene1919	1.4564	1.74162
CL981.Contig3	0.630811	1.74065
Unigene12877	1.44572	1.73819
Unigene3543	1.30182	1.73555
CL1980.Contig2	1.18461	1.73515
Unigene18295	-0.379279	1.73443
Unigene3544	1.57287	1.73147
Unigene5304	0.985105	1.72289
CL1592.Contig2	-0.246085	1.71569
Unigene15277	1.71473	1.71272
Unigene22889	1.23647	1.71084
Unigene3753	0.130001	1.7082
CL54.Contig2	2.04626	1.70673
Unigene17804	0.893895	1.70348
CL2310.Contig1	0.599702	1.70264
Unigene26	2.03796	1.69619
Unigene6097	3.3618	1.69614
Unigene8869	1.24643	1.69552
Unigene628	0.051008	1.69023
CL2307.Contig2	2.37149	1.68994
Unigene660	0.926843	1.68886
Unigene10525	0.986597	1.68863
Unigene9271	1.99526	1.68351
CL1262.Contig1	1.81652	1.68222
Unigene1596	1.6026	1.68156
CL1528.Contig2	2.14966	1.68066
CL930.Contig1	-0.123147	1.67096
Unigene13262	1.23065	1.67006
Unigene11049	0.739521	1.6678
Unigene11206	1.94008	1.6678
Unigene18676	0.49076	1.66555
Unigene3306	1.64923	1.66409
Unigene1475	1.51886	1.66226
Unigene13932	-0.229173	1.66212
Unigene3545	1.73717	1.66096
Unigene15876	0.711592	1.66012
CL981.Contig1	0.495746	1.64713
Unigene10637	1.69614	1.64423
CL1963.Contig1	2.37645	1.63645
CL209.Contig6	0.188364	1.63436
Unigene13302	-0.367356	1.63434
Unigene26384	2.0797	1.62817
Unigene18669	0.785703	1.62779
Unigene12120	0.550821	1.62094
CL261.Contig2	0.94837	1.62013
Unigene17646	1.77351	1.61878
CL571.Contig2	1.50194	1.6178
Unigene1879	1.90978	1.61708
CL628.Contig1	1.04322	1.61629
Unigene11050	0.607106	1.61547
Unigene186	1.97335	1.61068
Unigene26273	1.97538	1.60827
CL426.Contig2	1.63731	1.60438
Unigene15366	2.02312	1.60021
Unigene10449	0.914842	1.59595
Unigene17670	2.03072	1.58884
Unigene9267	0.485208	1.58547
Unigene23099	0.768793	1.58524
CL2775.Contig1	1.90178	1.58396
Unigene5522	1.85397	1.56803
CL1332.Contig2	2.58298	1.54554
CL2667.Contig2	2.36309	1.54035
Unigene6776	0.916835	1.53396
Unigene5685	1.96569	1.53314
Unigene2662	0.739147	1.52759
Unigene25099	0.003576	1.5263
CL1062.Contig3	2.57453	1.52547
Unigene18646	2.13246	1.52147
CL104.Contig1	1.7059	1.52001
CL209.Contig1	-1.19619	1.5169
Unigene12968	3.72748	1.514
Unigene2598	1.33985	1.50158
Unigene22873	1.86756	1.50149
CL78.Contig1	1.57333	1.49078
Unigene1622	1.51071	1.49043
CL56.Contig4	1.82921	1.48777
Unigene16200	2.23153	1.48108
CL579.Contig6	1.89443	1.47725
Unigene4776	2.36308	1.45396
Unigene20485	2.04986	1.42845
CL2753.Contig2	1.8248	1.42023
Unigene1057	2.66295	1.41806
CL877.Contig1	1.51551	1.3577
Unigene15136	1.83434	1.35292
Unigene12196	1.69962	1.34566
CL78.Contig5	1.62541	1.33648
CL1225.Contig1	2.94742	1.32889
Unigene24175	2.10794	1.31773
CL2470.Contig2	1.71193	1.31524
Unigene9917	2.04884	1.27782
CL1542.Contig2	1.6889	1.26965
CL2157.Contig1	1.53094	1.26615
Unigene11130	2.46698	1.2362
CL2092.Contig2	1.70791	1.2265
Unigene2293	1.64008	1.22072
Unigene19879	1.95297	1.2017
Unigene11682	1.69243	1.16532
CL209.Contig2	-1.58561	1.12463
Unigene261	5.20692	1.12302
Unigene6987	1.7759	1.10454
Unigene2798	1.48449	1.10452
CL1317.Contig1	3.80936	1.0971
Unigene3340	2.12894	1.09023
Unigene22181	2.41816	1.08848
Unigene368	1.99179	1.06764
Unigene773	2.16362	1.02124
Unigene16113	-1.5301	1.01294
Unigene160	2.02035	1.01126
Unigene12841	2.06236	1.01107
CL317.Contig2	1.54454	1.00787
CL2370.Contig3	-1.41891	1.00536
CL540.Contig1	2.26248	0.990085
Unigene7661	2.02818	0.988027
CL705.Contig3	1.50022	0.954808
Unigene8502	1.81845	0.933242
CL2299.Contig1	-1.60716	0.922883
Unigene14413	1.66305	0.90901
Unigene11805	1.65458	0.904732
Unigene3462	1.72328	0.883671
Unigene19066	1.54373	0.883463
Unigene9119	2.71599	0.883226
CL2002.Contig1	1.69469	0.865628
CL604.Contig4	1.75326	0.863019
Unigene25762	1.54657	0.862192
Unigene1385	2.33338	0.851256
CL632.Contig2	1.93115	0.848093
Unigene12865	1.46429	0.841111
CL2683.Contig1	1.52755	0.835317
Unigene6664	-1.90243	0.829207
Unigene11481	-3.03249	0.820911
Unigene5375	1.60034	0.819713
Unigene5313	1.79112	0.799349
CL1481.Contig2	4.11288	0.792172
CL502.Contig1	1.66014	0.784986
CL990.Contig2	1.80433	0.778978
CL540.Contig2	1.70569	0.759266
Unigene12106	2.27576	0.74798
Unigene292	-1.37917	0.744002
Unigene1167	1.45587	0.721832
CL2576.Contig1	-1.64997	0.670318
Unigene25925	2.03681	0.66639
CL632.Contig4	1.52412	0.608648
CL1743.Contig1	-1.89973	0.577786
Unigene1525	-2.64513	0.554463
Unigene6004	-1.97489	0.529964
Unigene24273	-2.03924	0.528752
Unigene6127	2.1783	0.523089
Unigene12109	-1.98151	0.52065
Unigene23898	-2.93684	0.519891
Unigene381	2.51796	0.47164
Unigene17776	-1.67506	0.447544
Unigene13996	-1.90493	0.430644
CL1235.Contig1	1.99076	0.413995
CL2872.Contig2	1.56548	0.409827
Unigene1528	-1.93462	0.30432
CL1787.Contig2	1.75659	0.288102
Unigene6250	1.96769	0.248345
Unigene15682	-3.59587	0.233378
CL2370.Contig1	-1.64346	0.222039
CL1787.Contig3	2.11869	0.217106
Unigene8729	-2.63055	0.216948
Unigene2188	1.56297	0.209328
Unigene3116	-1.896	0.207466
Unigene15440	1.77024	0.173671
Unigene11566	-2.32251	0.168452
Unigene17451	2.49358	0.153114
Unigene9545	-2.29718	0.143462
Unigene89	2.17758	0.101616
Unigene810	-2.16103	0.055352
Unigene24764	-2.17078	0.0313
Unigene25082	-2.44246	0.015972
Unigene6383	-2.2063	0.014684
Unigene1117	1.64081	0.011851
CL975.Contig1	-2.38996	-0.007184
CL2370.Contig2	-2.09127	-0.043348
Unigene19957	1.91112	-0.061663
Unigene16250	-2.35063	-0.065906
CL2011.Contig1	1.88382	-0.093091
Unigene11482	-2.20841	-0.098245
CL757.Contig2	-1.54103	-0.168626
Unigene20492	1.6085	-0.179886
Unigene10762	2.18642	-0.201298
Unigene4775	1.41719	-0.202131
Unigene2945	-1.62909	-0.220503
Unigene8864	1.47823	-0.227421
Unigene1150	-2.05538	-0.239285
Unigene17569	1.91106	-0.258606
Unigene781	2.99932	-0.278359
Unigene15239	1.49422	-0.303415
Unigene12969	2.53309	-0.303868
Unigene11731	-3.75578	-0.319927
CL429.Contig1	-1.81435	-0.327704
Unigene2651	1.97906	-0.331742
Unigene12793	1.50773	-0.34773
Unigene5226	-2.70535	-0.371332
Unigene4306	-2.08472	-0.408265
Unigene23486	-1.64401	-0.411336
CL509.Contig2	-1.44226	-0.435424
CL1670.Contig2	-2.86751	-0.447813
CL2580.Contig2	-1.75047	-0.448937
Unigene8524	-9.038	-0.47195
CL2405.Contig2	-1.85913	-0.480616
Unigene12856	1.52263	-0.492639
Unigene567	-2.00332	-0.502859
CL1438.Contig2	-2.1339	-0.528098
CL1355.Contig2	-1.7348	-0.528837
Unigene13332	-1.76675	-0.535341
Unigene4502	-1.88008	-0.539454
CL711.Contig1	-1.47725	-0.579185
Unigene7631	-1.97454	-0.583815
CL27.Contig3	-2.49255	-0.591057
Unigene9959	1.54336	-0.592357
Unigene19780	-2.16058	-0.598302
CL1491.Contig2	1.73675	-0.605889
Unigene17524	-4.04526	-0.64112
CL1339.Contig2	-6.73766	-0.658847
CL1487.Contig1	-2.01427	-0.674229
Unigene315	1.6185	-0.702245
Unigene15179	-1.43908	-0.749266
Unigene11668	-1.96996	-0.768255
Unigene7384	-1.75049	-0.770694
Unigene2131	-2.26411	-0.773161
Unigene23493	-1.48392	-0.775586
Unigene1108	-1.55631	-0.776938
CL794.Contig1	-2.15761	-0.777366
Unigene2752	-1.77238	-0.783169
Unigene12553	-1.52572	-0.786409
CL1433.Contig1	-1.31748	-0.800555
Unigene21361	-2.90463	-0.804784
Unigene6656	-1.76118	-0.809583
Unigene20897	-6.58264	-0.811089
CL1487.Contig2	-1.52374	-0.819341
Unigene8483	-1.46409	-0.819412
CL2722.Contig2	-1.8388	-0.821113
CL1764.Contig2	-1.50791	-0.836062
Unigene9519	1.71076	-0.836289
Unigene24342	-1.92458	-0.838499
Unigene25169	1.38371	-0.840363
Unigene19001	-1.34868	-0.850614
Unigene8141	-1.37751	-0.882921
Unigene19692	-2.0529	-0.883843
Unigene2674	-1.39522	-0.884458
Unigene16097	-1.40161	-0.894942
CL2650.Contig2	-2.26954	-0.914023
Unigene18695	-1.43857	-0.922347
Unigene5988	-1.819	-0.928933
CL68.Contig3	-3.11836	-0.95744
Unigene23082	-2.15287	-0.972784
Unigene16027	-1.85267	-0.976669
CL1189.Contig1	-1.50383	-0.980887
CL793.Contig2	-2.29461	-0.999202
Unigene15863	-1.47649	-1.0193
Unigene212	1.88557	-1.06786
CL138.Contig1	-1.6585	-1.07467
Unigene10499	-1.94789	-1.07545
Unigene10610	-1.83534	-1.07597
CL1774.Contig2	-1.87175	-1.08428
Unigene26430	-1.68379	-1.09771
CL2241.Contig1	-2.84704	-1.12324
CL1670.Contig1	-3.00807	-1.13486
Unigene2073	-1.84858	-1.13958
CL761.Contig1	-1.53909	-1.15653
Unigene19682	-2.34445	-1.17745
CL2708.Contig1	-2.71013	-1.17821
CL140.Contig2	-1.88655	-1.19834
Unigene17737	-1.96896	-1.20015
CL2796.Contig1	-1.74725	-1.20245
Unigene20114	-1.45982	-1.20687
Unigene8356	-1.96837	-1.22473
CL1228.Contig1	-2.03704	-1.23826
Unigene3157	-1.47663	-1.25079
Unigene22594	-2.1789	-1.2577
Unigene6249	-3.29698	-1.2578
Unigene2947	-1.64205	-1.27882
Unigene15581	-1.46185	-1.28613
Unigene22702	-1.37676	-1.30134
Unigene18124	-1.80049	-1.30497
Unigene11454	-1.61949	-1.30513
CL2399.Contig2	-1.73277	-1.31465
Unigene19570	-1.80478	-1.32728
Unigene2102	-1.62031	-1.32789
Unigene1361	-1.75551	-1.32925
CL2578.Contig1	-2.04172	-1.34183
Unigene789	-1.84527	-1.3428
Unigene16971	-1.61233	-1.36292
Unigene1376	-3.18986	-1.36377
CL1773.Contig1	-1.42691	-1.36731
Unigene8097	-1.92985	-1.3677
CL2796.Contig2	-1.51283	-1.36987
CL2299.Contig2	-2.48349	-1.37599
Unigene8146	-1.85879	-1.3771
Unigene12012	-2.17953	-1.3779
Unigene4094	-1.98871	-1.38564
Unigene20972	-1.66088	-1.39079
Unigene9135	-0.550414	-1.40625
Unigene17775	-1.76395	-1.40733
Unigene15204	-0.714409	-1.41213
CL2375.Contig1	-0.492984	-1.41778
CL276.Contig1	-2.13887	-1.41972
Unigene22102	-1.73842	-1.42159
CL1439.Contig2	-1.58934	-1.42957
Unigene18694	-1.58399	-1.43488
Unigene7028	-2.23097	-1.4395
Unigene13188	-1.28123	-1.44347
Unigene15342	-0.07151	-1.44506
Unigene9162	-1.05264	-1.45057
Unigene11533	-0.77057	-1.45302
Unigene21648	-1.44938	-1.46184
Unigene14980	-3.25152	-1.46568
CL2756.Contig2	-4.64093	-1.47933
Unigene5699	-0.681692	-1.48192
Unigene25401	-1.09239	-1.48204
Unigene3212	-0.378471	-1.48258
CL1149.Contig1	-1.84403	-1.48274
CL416.Contig1	-1.01936	-1.48387
CL1248.Contig1	-0.689253	-1.49066
Unigene2902	-1.41252	-1.49575
Unigene59	-1.09709	-1.49605
CL2418.Contig2	-9.12928	-1.4975
Unigene8712	-2.10257	-1.49788
CL1439.Contig1	-1.68884	-1.49834
Unigene18728	-0.916424	-1.50628
Unigene127	-0.668164	-1.50691
Unigene5072	-0.473329	-1.50733
Unigene1133	-0.223368	-1.51144
CL952.Contig2	-0.858048	-1.51376
Unigene23696	-0.753749	-1.51909
Unigene8101	-0.035689	-1.52161
CL2064.Contig2	-1.53573	-1.52889
Unigene4661	-0.884783	-1.52929
Unigene134	-1.51925	-1.535
Unigene237	-1.47873	-1.5361
Unigene19992	-1.01468	-1.53787
Unigene14053	-1.41539	-1.53796
Unigene21556	-1.23722	-1.54236
Unigene25725	-1.18129	-1.54307
Unigene8826	-1.17477	-1.5455
Unigene23756	-1.68427	-1.54614
Unigene18666	-0.8445	-1.54658
Unigene7562	-1.28964	-1.55471
Unigene15957	-0.685182	-1.55723
Unigene5641	-0.788519	-1.56114
Unigene26193	-2.30766	-1.56896
Unigene6823	-1.06083	-1.56982
Unigene8466	-0.96627	-1.57146
Unigene5211	-1.03596	-1.573
Unigene1481	-0.845351	-1.57818
Unigene19755	-0.972453	-1.58077
Unigene13724	-1.01062	-1.5814
Unigene2327	-1.48224	-1.58182
Unigene1497	-0.954297	-1.58183
CL1789.Contig4	-0.848515	-1.58393
Unigene5368	-0.887086	-1.58433
Unigene6329	-0.550407	-1.58438
CL2805.Contig1	-1.29044	-1.58659
Unigene7934	-0.980183	-1.58662
Unigene3386	-1.06837	-1.58701
Unigene10432	-0.501442	-1.58877
CL2626.Contig2	-1.52811	-1.5953
Unigene13938	0.80592	-1.60219
Unigene25618	-0.775827	-1.60395
CL2376.Contig2	-1.21757	-1.60652
Unigene13471	-0.973932	-1.60669
Unigene6643	1.09353	-1.61156
Unigene16422	-1.27072	-1.6116
CL503.Contig1	-1.65496	-1.61339
CL1728.Contig1	-1.05923	-1.61904
Unigene7572	-0.72804	-1.61911
Unigene17449	-0.908155	-1.61994
Unigene2967	-0.628856	-1.6233
Unigene19691	-1.25685	-1.62385
Unigene11300	-1.2481	-1.62447
Unigene2156	-1.2512	-1.6254
Unigene15971	-0.402605	-1.62776
CL431.Contig2	-1.96138	-1.62838
Unigene17198	-0.825487	-1.62978
Unigene1483	-1.08199	-1.63369
Unigene8550	-3.40491	-1.63387
Unigene17689	-1.26484	-1.63846
Unigene2507	-1.18966	-1.64101
Unigene16851	-1.67976	-1.64151
Unigene15229	-1.43637	-1.64279
Unigene4573	-0.59815	-1.64329
Unigene8403	-0.745295	-1.64424
CL2888.Contig1	-0.491688	-1.65116
Unigene13065	-1.19872	-1.65396
Unigene16693	-0.71752	-1.65433
Unigene14014	-1.95824	-1.66028
CL367.Contig3	-1.67323	-1.66626
Unigene26168	-0.893622	-1.66972
Unigene21766	-0.216023	-1.67014
Unigene24921	-1.49127	-1.67122
Unigene20068	-1.5174	-1.67244
CL1912.Contig1	-0.792427	-1.67448
Unigene2921	-0.696893	-1.67586
CL367.Contig2	-1.59707	-1.68376
Unigene12586	-0.862353	-1.68441
Unigene19683	-1.86962	-1.68487
CL65.Contig2	-0.700794	-1.68515
Unigene20019	-0.424722	-1.68555
Unigene24440	-1.24039	-1.68586
CL2626.Contig1	-1.75124	-1.686
Unigene17306	-1.42704	-1.6861
Unigene5186	-0.374353	-1.68894
CL346.Contig1	-0.982686	-1.6914
CL606.Contig1	-1.47013	-1.69211
CL742.Contig1	-1.3563	-1.69458
Unigene25896	-1.128	-1.69536
Unigene9926	-0.902099	-1.69947
Unigene14185	-0.91359	-1.69951
Unigene6150	-1.50946	-1.70007
Unigene10024	-1.57304	-1.70104
Unigene3600	-0.517893	-1.70235
Unigene15251	2.51201	-1.70368
Unigene1505	-1.01898	-1.70447
Unigene10713	-0.930876	-1.70756
Unigene1880	-0.958613	-1.70814
Unigene9155	-1.16756	-1.71086
CL1773.Contig2	-1.47898	-1.71106
CL2792.Contig2	-0.599827	-1.71203
Unigene38	-0.735522	-1.71895
Unigene20611	-1.97873	-1.72187
Unigene1461	-0.930781	-1.72361
Unigene3147	-1.43829	-1.72426
Unigene10472	-1.28825	-1.72436
Unigene5921	-2.04556	-1.72526
Unigene8049	-1.01344	-1.72719
Unigene2259	-0.879569	-1.72735
Unigene18503	-1.17185	-1.72786
Unigene20189	-0.941981	-1.72792
Unigene17108	-0.049722	-1.73112
Unigene4357	-1.44588	-1.73204
Unigene5171	-1.33039	-1.73551
Unigene4757	-1.32254	-1.74965
Unigene19277	-0.469407	-1.75716
Unigene6086	-0.559575	-1.75921
CL23.Contig1	-1.84617	-1.76106
Unigene323	-2.15452	-1.76179
Unigene5405	-0.70989	-1.7626
Unigene11768	-1.18406	-1.76281
Unigene14263	-1.92156	-1.77172
Unigene24623	-1.30883	-1.77352
CL1847.Contig2	-0.88063	-1.77704
CL1971.Contig2	-1.35346	-1.77959
Unigene3930	-0.376967	-1.78546
CL2351.Contig1	-1.08544	-1.78944
Unigene566	-1.19271	-1.79313
Unigene15103	-0.080739	-1.79485
Unigene22921	-1.14509	-1.79551
Unigene19881	-1.34062	-1.79741
Unigene2908	-1.12869	-1.79777
CL443.Contig1	-1.59759	-1.79934
Unigene1786	-0.413598	-1.80328
Unigene3120	-1.56705	-1.80495
Unigene1137	-1.44729	-1.80747
CL314.Contig2	-1.12055	-1.80986
Unigene976	-1.61859	-1.82105
Unigene2590	-1.44859	-1.82325
CL578.Contig2	-0.54537	-1.82617
Unigene1138	-1.30511	-1.82759
Unigene6242	-2.23523	-1.82767
Unigene18866	-0.793363	-1.82816
CL187.Contig2	-0.963501	-1.83037
CL86.Contig1	-0.690508	-1.83055
Unigene18113	-0.896821	-1.83272
Unigene16421	-1.63879	-1.83304
CL2158.Contig2	-1.95141	-1.83515
Unigene15367	-0.73319	-1.85285
CL454.Contig2	-4.96526	-1.85674
Unigene11057	-1.09664	-1.86409
CL1820.Contig2	-1.77226	-1.88639
Unigene3285	-0.983217	-1.88733
Unigene12978	-0.53716	-1.89385
CL2792.Contig1	-0.708619	-1.89724
Unigene2993	-1.27143	-1.9026
CL2684.Contig2	-0.512798	-1.90373
Unigene1813	-1.68781	-1.90522
CL711.Contig2	-1.05633	-1.90634
Unigene24104	-1.77052	-1.90889
Unigene6991	-2.1543	-1.91038
Unigene11642	-0.452867	-1.91191
CL2464.Contig3	-1.39573	-1.91247
Unigene6476	-1.02265	-1.91478
CL466.Contig1	-1.36423	-1.9158
Unigene24639	-0.67052	-1.91645
CL839.Contig2	-1.05898	-1.91877
Unigene12784	-0.778525	-1.9193
Unigene15945	-0.664506	-1.92015
Unigene1460	-0.78294	-1.92506
Unigene16361	-1.86191	-1.92531
Unigene6333	-1.57162	-1.92923
CL276.Contig2	-2.77231	-1.93474
Unigene26120	-0.380726	-1.94341
Unigene3764	-1.67829	-1.94551
Unigene25150	-1.48667	-1.95124
Unigene6962	-0.873014	-1.95664
Unigene14265	-1.70526	-1.95693
Unigene19933	-1.82336	-1.96024
Unigene8896	-1.67067	-1.96492
CL704.Contig1	-1.45923	-1.97165
CL996.Contig3	-1.22529	-1.98158
Unigene6051	-0.547088	-1.98866
Unigene21319	-1.58351	-1.98919
CL429.Contig6	-0.975836	-1.9946
Unigene6990	-2.97443	-2.00408
Unigene9147	-1.13976	-2.00717
Unigene17467	1.18884	-2.01047
Unigene11880	-1.34868	-2.01147
CL2086.Contig1	-0.186889	-2.01454
Unigene6354	-0.973194	-2.02166
Unigene20534	-1.3149	-2.02264
Unigene2859	0.50098	-2.02268
Unigene21627	0.190209	-2.03815
CL367.Contig1	-1.912	-2.03929
Unigene18756	-1.67812	-2.04058
CL100.Contig1	-1.35358	-2.04082
CL65.Contig1	-0.735059	-2.04637
CL2590.Contig1	-0.391852	-2.04698
Unigene11177	0.566129	-2.04706
CL1887.Contig1	-2.25766	-2.05305
Unigene13337	-1.73139	-2.05314
Unigene2860	-1.89311	-2.05419
Unigene25464	-1.13368	-2.0547
Unigene7488	-0.168495	-2.05517
CL425.Contig1	-1.58238	-2.05882
CL270.Contig3	-1.32328	-2.05943
Unigene845	-1.81479	-2.06267
CL1654.Contig2	-1.26424	-2.06932
CL1458.Contig2	-10.4574	-2.08524
Unigene21654	-1.41705	-2.09265
Unigene7455	-1.06044	-2.09627
Unigene15822	-0.265647	-2.1068
Unigene3619	-2.74022	-2.1069
Unigene6630	-1.21831	-2.10792
Unigene26444	-0.384346	-2.10936
CL2857.Contig3	-1.77203	-2.11078
CL1709.Contig2	-0.462247	-2.11376
Unigene25615	-1.16097	-2.12071
Unigene12876	-0.948515	-2.14366
Unigene1617	-2.37096	-2.14972
Unigene20551	-0.757219	-2.15258
Unigene24129	-0.954937	-2.15411
Unigene5947	-1.82942	-2.16521
Unigene23877	-2.14947	-2.1725
Unigene17242	-0.429507	-2.1853
CL2656.Contig1	-2.24867	-2.18731
Unigene11158	-0.638768	-2.18734
Unigene2833	-1.66393	-2.1881
Unigene19553	-0.733919	-2.18871
Unigene9814	-1.52779	-2.18949
CL476.Contig2	-3.60899	-2.19344
Unigene14517	-1.40853	-2.19345
Unigene8828	-0.8307	-2.19874
CL587.Contig3	-1.25638	-2.20447
Unigene25575	-0.21974	-2.20877
CL211.Contig1	-1.63897	-2.21118
Unigene7245	-0.199596	-2.2133
CL270.Contig2	-1.34386	-2.21837
Unigene2115	-0.028438	-2.23297
Unigene18836	-0.420394	-2.23645
Unigene17961	-0.864104	-2.23722
CL1851.Contig1	-1.12519	-2.23873
CL487.Contig2	-0.509745	-2.24273
CL587.Contig1	-1.57227	-2.24471
Unigene14969	-2.11618	-2.24489
CL391.Contig2	-1.09095	-2.24974
Unigene11519	-1.16298	-2.26575
CL2270.Contig2	-1.23493	-2.26973
Unigene3466	-1.14802	-2.27007
Unigene4631	-2.06501	-2.27218
CL187.Contig8	-0.840964	-2.27666
CL2264.Contig2	-1.52899	-2.27846
Unigene10303	-0.192394	-2.28713
Unigene17821	-2.54368	-2.29672
Unigene9153	-0.668116	-2.3017
CL1476.Contig1	-1.18817	-2.31004
Unigene22367	-0.297138	-2.31068
Unigene18261	-0.719164	-2.31353
Unigene20053	-0.30162	-2.32005
Unigene15664	-1.12881	-2.33111
Unigene15509	-4.1147	-2.34373
CL679.Contig2	-1.80854	-2.34643
CL839.Contig1	-1.79972	-2.35251
Unigene20471	-1.32834	-2.35598
CL432.Contig3	-2.03682	-2.36006
Unigene20355	0.04572	-2.3818
Unigene24488	-0.734043	-2.39119
Unigene16400	-2.14937	-2.39287
Unigene16360	-1.47944	-2.39398
Unigene24404	-2.8483	-2.39974
Unigene15804	-1.21089	-2.40148
CL1647.Contig2	-0.861909	-2.41395
CL53.Contig2	-1.21686	-2.41513
Unigene5526	-0.387894	-2.44529
CL1726.Contig1	-1.84747	-2.44789
Unigene12557	-2.00866	-2.44806
Unigene17770	-1.24091	-2.45635
Unigene16034	-1.35897	-2.45922
Unigene6697	-2.06129	-2.46232
Unigene14280	-1.36382	-2.47371
CL1647.Contig1	-1.10998	-2.48227
Unigene25856	-1.72447	-2.48369
Unigene18536	-1.97544	-2.48786
Unigene24496	0.55733	-2.49685
Unigene18265	-0.328435	-2.50187
Unigene4772	-2.19308	-2.50255
Unigene659	-2.09684	-2.50441
CL2206.Contig2	-0.475748	-2.50472
CL1290.Contig1	1.16309	-2.51975
Unigene21416	-0.730298	-2.52122
Unigene24284	-0.613381	-2.53962
Unigene11848	-1.20662	-2.53965
Unigene7350	-1.11562	-2.54891
CL1336.Contig1	-3.13051	-2.55039
Unigene7818	-1.26878	-2.56356
Unigene19428	-3.18474	-2.56501
Unigene13377	-1.25982	-2.57237
Unigene12989	-2.33252	-2.6042
Unigene2084	-0.791302	-2.61446
Unigene14497	0.270648	-2.62256
Unigene14303	-0.942653	-2.62293
CL1228.Contig2	-2.35654	-2.62891
Unigene19751	-1.34662	-2.6308
Unigene25073	-1.60307	-2.63909
CL741.Contig1	-1.2407	-2.64943
Unigene2606	-2.39008	-2.66027
Unigene4207	-2.00697	-2.66793
Unigene23168	-0.751292	-2.67193
CL1988.Contig2	-1.03866	-2.67563
Unigene12941	-2.51176	-2.67971
Unigene15676	-1.34624	-2.68208
CL2643.Contig2	-1.9023	-2.69737
Unigene10215	-0.483788	-2.72054
Unigene25692	-1.1988	-2.75266
Unigene3023	-2.15264	-2.75315
Unigene3041	-1.30421	-2.7724
Unigene24919	-1.92115	-2.77638
Unigene1721	-1.67397	-2.78304
Unigene22934	-2.79166	-2.80902
CL1597.Contig2	-1.94153	-2.81571
Unigene24527	-0.876075	-2.83085
Unigene13463	-0.952728	-2.83139
Unigene14994	-3.24381	-2.83744
Unigene21284	-2.09876	-2.85067
Unigene456	-2.58078	-2.85758
CL1679.Contig1	-0.778076	-2.85873
Unigene1324	-0.919083	-2.86064
Unigene11282	-2.05181	-2.8624
Unigene874	-1.19675	-2.86287
Unigene20819	-1.21879	-2.86817
Unigene22291	-1.69941	-2.87195
Unigene10459	-0.692428	-2.90025
CL487.Contig1	-0.555529	-2.90202
Unigene22804	-1.33955	-2.90775
Unigene13069	-2.55046	-2.90982
CL2268.Contig2	-1.52519	-2.91479
Unigene17204	-4.81864	-2.91629
CL1679.Contig2	-1.29985	-2.94059
CL2590.Contig2	-0.164016	-2.96206
Unigene16429	-1.01063	-2.96273
Unigene3033	-1.96196	-2.97607
Unigene1950	-10.5664	-3.00413
Unigene19507	-0.375293	-3.01274
Unigene25630	-0.755913	-3.01346
Unigene8776	-2.58281	-3.01972
Unigene11077	-0.268872	-3.02329
Unigene22846	0.935002	-3.02753
Unigene26463	-1.39949	-3.03664
Unigene1527	-1.56302	-3.04129
Unigene10474	-3.68924	-3.04847
Unigene23481	-1.83381	-3.05657
Unigene5046	-0.227906	-3.07175
Unigene23497	-0.631907	-3.08038
CL2787.Contig1	1.25294	-3.08064
Unigene23715	-1.20169	-3.09369
CL1290.Contig2	1.33418	-3.10495
CL2707.Contig2	0.297499	-3.10513
Unigene1469	-0.589349	-3.10822
CL231.Contig1	-1.26125	-3.12569
Unigene22892	-0.843699	-3.12882
CL2554.Contig1	-1.52542	-3.14509
CL1364.Contig2	-8.96386	-3.1565
Unigene22878	-3.31635	-3.19526
CL1361.Contig1	-2.10403	-3.19609
Unigene9899	-3.15002	-3.19962
Unigene1308	-2.99181	-3.2168
Unigene6620	-1.85748	-3.25932
Unigene9975	-2.31507	-3.27248
CL667.Contig3	-1.13334	-3.27575
Unigene5598	-1.47178	-3.27808
CL441.Contig2	-3.57884	-3.28157
CL2357.Contig1	-1.38677	-3.3327
Unigene2330	0.771862	-3.35266
CL2707.Contig1	-1.08519	-3.38604
Unigene24226	-0.965481	-3.4002
Unigene25637	-0.821046	-3.42505
CL450.Contig1	-2.7815	-3.42928
CL341.Contig1	-1.58852	-3.47213
Unigene20160	-4.06588	-3.48644
Unigene10397	-2.18768	-3.51118
Unigene20490	-1.47748	-3.5261
Unigene22908	-3.44225	-3.55963
Unigene3468	-3.74516	-3.56217
CL314.Contig3	-1.27918	-3.57903
Unigene22795	-0.13931	-3.59349
Unigene6035	-1.77471	-3.62942
Unigene21062	-1.308	-3.66435
Unigene25385	-6.38773	-3.70966
CL347.Contig1	-0.873167	-3.71108
CL1084.Contig2	-2.23904	-3.73969
CL2787.Contig2	1.42592	-3.74737
Unigene8848	-1.00908	-3.75006
Unigene14007	-1.25433	-3.75359
Unigene1720	-1.41976	-3.76766
Unigene1056	-1.51841	-3.80932
Unigene1271	-1.26164	-3.88374
Unigene20778	-9.42836	-4.01332
Unigene22661	-1.99937	-4.12897
CL1538.Contig1	-2.78305	-4.14191
Unigene7909	0.490868	-4.18772
Unigene19250	-2.522	-4.19379
Unigene20036	-1.81681	-4.28508
Unigene19886	-1.09512	-4.34641
CL534.Contig1	0.117748	-4.38655
CL2076.Contig2	-1.54562	-4.38756
Unigene18256	-1.50096	-4.45031
Unigene664	-2.22836	-4.49631
CL347.Contig3	-0.937002	-4.51281
CL120.Contig2	-1.55987	-4.81746
Unigene24563	-2.46385	-4.89518
Unigene13917	-2.36167	-4.89556
Unigene12896	-2.63143	-5.00946
CL1988.Contig1	-10.5424	-5.03989
Unigene4706	4.67456	-5.14296
Unigene17189	-4.55939	-5.24949
Unigene6076	-3.50323	-5.39149
CL806.Contig1	-2.85575	-5.65881
CL1506.Contig2	-3.3358	-5.77119
CL429.Contig4	-5.24614	-6.11734
CL966.Contig3	-2.93969	-6.46325
Unigene23679	-3.05687	-6.78111
Unigene22580	-0.950703	-6.92608
Unigene21624	-2.00959	-8.61662
Unigene343	-1.56651	-9.15397
CL534.Contig2	-1.45256	-9.16909
CL1382.Contig3	-1.97331	-9.44363
Unigene1839	-0.670327	-9.91588
CL2888.Contig2	-3.05608	-9.99859
CL572.Contig1	-2.14074	-10.3223
CL347.Contig2	-4.9078	-10.6266
Unigene6098	-14.6208	-14.6208

## Sheet: c
Gene	log2Ratio(CL_6h-VS-CK)	log2Ratio(CL_48h-VS-CK)
CL2310.Contig3	11.6053	11.5776
CL2235.Contig1	9.68241	10.1645
Unigene14291	10.4429	9.71996
Unigene19305	9.08215	9.52487
Unigene14884	9.04894	9.4642
CL204.Contig2	9.28	9.01588
CL2018.Contig1	10.8793	8.90187
CL218.Contig8	6.32143	6.30023
Unigene20772	4.37194	6.22589
CL2903.Contig1	5.4322	5.98914
Unigene9452	3.37004	5.18712
CL44.Contig6	5.62764	5.14795
CL2443.Contig1	4.39723	4.83658
Unigene18607	4.17039	4.81267
Unigene19638	2.8921	4.72855
Unigene18064	4.50265	4.72203
Unigene1521	4.33249	4.62714
Unigene24589	4.622	4.62283
CL2937.Contig2	4.42026	4.57202
Unigene15250	4.12755	4.44445
Unigene23001	4.43772	4.41235
Unigene2610	3.87197	4.35295
Unigene1776	3.88213	4.24983
Unigene3379	4.27193	4.22978
Unigene824	4.2294	4.22239
Unigene2613	4.22936	4.21717
Unigene14578	3.71605	4.20314
Unigene855	4.18486	4.17127
Unigene19462	3.47957	4.11302
CL600.Contig3	3.71312	4.11188
Unigene16480	3.8296	4.08776
Unigene18058	3.53017	4.07618
Unigene17171	3.64517	4.04827
Unigene3326	3.46324	3.99984
CL690.Contig6	3.88691	3.94803
Unigene23827	3.3262	3.93437
Unigene18059	3.30452	3.91255
CL1062.Contig4	4.10602	3.88652
Unigene23245	3.87481	3.86655
Unigene8887	3.45879	3.8343
CL2772.Contig1	3.33123	3.80507
Unigene12821	3.70572	3.79027
Unigene25755	3.62114	3.75832
Unigene23927	3.1793	3.72012
Unigene22360	3.47657	3.70044
Unigene11676	3.28222	3.6794
CL2956.Contig1	3.21839	3.66242
Unigene25365	3.80674	3.6591
Unigene5358	3.28108	3.65654
Unigene10510	3.39667	3.65267
CL1162.Contig1	3.34809	3.64284
CL426.Contig3	3.31439	3.6285
CL857.Contig3	3.39445	3.62546
Unigene25220	3.0703	3.62267
CL1736.Contig1	3.23096	3.61374
CL1395.Contig3	3.49582	3.58538
Unigene18060	3.04901	3.58227
Unigene26360	3.01005	3.56563
Unigene8365	3.1408	3.5655
Unigene5359	3.35881	3.56205
Unigene17511	2.9558	3.5409
CL877.Contig4	3.53082	3.51444
Unigene19129	3.80911	3.50134
Unigene18169	3.26602	3.48943
Unigene16957	3.29208	3.45804
CL327.Contig3	3.19996	3.44254
CL2306.Contig2	3.13042	3.38676
Unigene26442	2.9484	3.38444
CL242.Contig1	3.24853	3.38073
CL1736.Contig2	3.14217	3.37608
CL1477.Contig1	3.14914	3.37521
Unigene9443	4.1491	3.37055
Unigene382	3.0784	3.35571
Unigene18141	3.15824	3.35202
Unigene12681	3.04935	3.34362
Unigene2270	3.39514	3.33236
CL47.Contig1	3.47317	3.32432
Unigene25703	3.82149	3.31683
Unigene25	2.94635	3.30886
CL2521.Contig1	3.42107	3.29551
CL2443.Contig2	3.51104	3.28674
Unigene2635	3.06621	3.27401
Unigene2343	2.95092	3.2681
Unigene3323	3.20229	3.26665
Unigene18758	2.93984	3.26616
Unigene1187	2.9006	3.25701
CL1399.Contig1	3.16158	3.23571
CL1632.Contig1	3.54482	3.23049
CL353.Contig2	2.71262	3.22871
CL935.Contig2	3.25614	3.22632
Unigene19645	3.22901	3.21966
CL1564.Contig1	3.18987	3.21949
Unigene18142	2.99815	3.20985
Unigene369	2.93357	3.20021
Unigene6387	3.07912	3.1997
Unigene74	3.23424	3.18919
Unigene10980	2.95965	3.18568
CL351.Contig1	2.61412	3.18198
Unigene7324	3.16036	3.17303
Unigene23142	2.68569	3.14169
Unigene14016	4.50719	3.1317
Unigene6141	2.79565	3.10072
CL267.Contig1	2.79001	3.08778
CL355.Contig2	2.86842	3.08728
Unigene775	2.8211	3.08106
CL729.Contig2	3.25186	3.07015
CL1831.Contig2	2.95399	3.05248
Unigene18698	3.14127	3.04046
Unigene23993	4.63828	3.03798
Unigene12867	2.8835	3.03329
Unigene889	3.05125	3.01062
CL869.Contig2	2.98669	3.00958
Unigene17190	2.40584	3.00287
CL557.Contig4	3.06091	2.99208
CL2821.Contig1	2.77312	2.97921
CL866.Contig1	3.00332	2.9695
CL664.Contig1	1.96637	2.96868
Unigene14511	3.01637	2.9439
CL884.Contig1	2.81473	2.94114
CL661.Contig2	3.14662	2.93313
CL2825.Contig1	2.83831	2.91376
Unigene15401	2.71232	2.91074
Unigene17138	2.92949	2.91037
Unigene12967	2.47385	2.90904
CL454.Contig5	2.64339	2.90009
CL604.Contig3	2.5227	2.89094
Unigene5456	2.80896	2.88502
CL2809.Contig1	2.97633	2.87826
Unigene1272	2.45298	2.86752
CL576.Contig4	3.19541	2.86129
Unigene12574	2.35815	2.8434
Unigene429	2.7849	2.83865
Unigene13581	2.92383	2.83358
CL1062.Contig6	2.75926	2.8203
Unigene18062	2.88744	2.81643
Unigene7057	2.69133	2.79656
Unigene20694	2.75913	2.79297
CL355.Contig1	2.49396	2.7842
Unigene2667	2.69275	2.77669
Unigene9437	2.45174	2.77496
CL2002.Contig2	3.54257	2.7409
Unigene12684	2.88158	2.72405
CL2961.Contig2	4.03993	2.71409
Unigene5871	2.40374	2.70675
Unigene24480	2.55037	2.70434
CL1143.Contig3	2.82145	2.70429
Unigene8265	2.19652	2.69755
Unigene16200	2.96235	2.69393
Unigene24974	2.81897	2.68867
Unigene23383	2.70409	2.68665
Unigene14884	2.69406	2.68243
CL1967.Contig1	2.56089	2.68237
CL1162.Contig3	2.50412	2.67819
Unigene8552	2.69053	2.67807
CL37.Contig1	2.65783	2.67623
CL1121.Contig1	2.81657	2.67274
Unigene1372	2.66802	2.66701
Unigene940	2.54394	2.66683
Unigene15975	2.31479	2.65363
Unigene26364	2.58304	2.65036
Unigene1254	4.02024	2.65012
CL1538.Contig3	2.75784	2.63925
CL123.Contig2	2.423	2.63236
Unigene3448	2.41838	2.63014
Unigene25419	3.29513	2.61985
CL999.Contig1	2.61763	2.61942
CL2454.Contig2	2.59499	2.61913
Unigene14402	2.65861	2.60729
Unigene4441	2.61492	2.59087
Unigene3282	2.57869	2.58943
Unigene296	2.49234	2.58062
CL1601.Contig1	2.44382	2.56652
CL27.Contig2	2.56806	2.56199
CL2177.Contig1	2.54714	2.55849
Unigene5360	2.3289	2.55608
Unigene17032	2.3292	2.54623
Unigene20648	2.68803	2.53259
Unigene12577	2.05608	2.52739
Unigene9826	2.31139	2.52663
Unigene389	2.54949	2.52283
Unigene17121	2.48501	2.51536
Unigene11971	2.39851	2.51111
CL1836.Contig1	2.30711	2.50979
Unigene17003	2.41145	2.50254
Unigene11647	1.99535	2.4922
CL66.Contig2	2.18532	2.4908
Unigene8722	2.69966	2.48977
Unigene20	2.44614	2.48379
Unigene21075	2.10442	2.48101
Unigene5291	2.51521	2.47094
Unigene25890	2.3571	2.46928
Unigene18067	2.22835	2.46424
CL2310.Contig3	2.25879	2.46267
CL1528.Contig2	2.35473	2.45586
CL178.Contig2	2.4371	2.44725
Unigene24775	1.96714	2.43765
Unigene15220	2.56258	2.43695
Unigene24760	2.34848	2.43664
Unigene26114	2.44996	2.43359
CL539.Contig1	2.36964	2.43155
Unigene13807	2.14282	2.43116
CL2217.Contig1	2.14677	2.42897
CL1202.Contig4	2.53412	2.41626
Unigene10911	1.96102	2.41424
CL2905.Contig1	2.54228	2.40538
Unigene13016	2.1127	2.40403
CL2956.Contig3	2.31173	2.39838
CL1196.Contig1	2.22015	2.38361
Unigene3581	2.46329	2.37858
Unigene24175	2.72347	2.3686
Unigene22361	2.34029	2.36857
Unigene10668	2.34866	2.36655
Unigene26116	2.157	2.35904
Unigene26115	2.19193	2.35351
Unigene3438	2.19768	2.34051
Unigene4960	2.14498	2.33728
Unigene8414	2.46604	2.33072
Unigene6740	2.7093	2.32546
Unigene9119	2.10209	2.32304
Unigene12611	2.12107	2.30927
Unigene15150	2.37936	2.3085
CL1062.Contig3	2.29261	2.26854
Unigene26	2.14646	2.25431
Unigene17122	2.14397	2.25278
CL1202.Contig3	2.42013	2.24739
Unigene6846	2.30139	2.24562
Unigene2609	1.94719	2.24509
Unigene4603	2.01171	2.24212
CL1874.Contig1	2.20085	2.24108
Unigene26130	2.41005	2.24032
Unigene12537	1.91785	2.23121
Unigene759	2.12143	2.22401
Unigene14413	2.63417	2.22202
Unigene20121	2.17185	2.22115
Unigene15101	2.05376	2.21722
Unigene17063	2.33792	2.21696
Unigene13359	2.69989	2.21685
Unigene3627	2.27853	2.21621
Unigene7585	2.22696	2.21475
CL654.Contig1	2.01052	2.21448
CL2714.Contig1	2.06369	2.2129
CL1144.Contig1	2.23963	2.21026
Unigene1383	2.30322	2.20939
CL1202.Contig2	2.55597	2.20734
Unigene25762	2.68281	2.19097
CL1130.Contig3	1.82711	2.18411
Unigene25087	2.20867	2.18212
CL1538.Contig2	2.15443	2.17271
CL1202.Contig1	2.26954	2.17267
CL1482.Contig2	2.10722	2.17095
CL1753.Contig1	2.09863	2.1661
Unigene15277	2.07029	2.16484
Unigene5825	1.75705	2.15569
Unigene10327	1.87752	2.15214
CL2244.Contig1	1.88709	2.13595
CL2307.Contig2	2.07944	2.11828
Unigene160	2.01243	2.10777
Unigene11206	1.90297	2.1053
Unigene2116	1.99014	2.10483
Unigene25783	2.35418	2.10305
Unigene1869	2.34197	2.09452
Unigene2090	1.90266	2.09134
Unigene8023	2.186	2.08408
Unigene3540	1.86001	2.08407
Unigene4237	2.25594	2.0767
Unigene22374	1.90932	2.07398
Unigene18375	2.27935	2.07082
CL1408.Contig1	2.2376	2.06762
Unigene1544	2.24114	2.06627
CL526.Contig1	2.08256	2.05584
Unigene4494	2.1877	2.05362
Unigene23050	2.55437	2.05164
CL2032.Contig1	2.39371	2.05063
CL78.Contig4	2.12211	2.04419
Unigene1057	2.22607	2.0405
Unigene9670	1.79053	2.03725
Unigene26083	2.20629	2.03715
Unigene20321	2.08202	2.03521
CL2431.Contig1	2.20648	2.02423
Unigene17111	2.0402	2.02303
CL789.Contig4	2.02325	2.02105
CL1664.Contig2	2.69882	2.02068
Unigene23099	1.57771	2.0169
CL54.Contig2	2.40938	2.00476
CL1471.Contig2	2.03285	2.00261
Unigene9271	1.9893	2.00071
Unigene11285	2.22897	1.99525
Unigene18078	1.79725	1.97994
Unigene20697	2.15039	1.97476
CL1451.Contig2	2.11087	1.96978
Unigene12507	2.14679	1.96397
Unigene19305	2.06901	1.96392
CL420.Contig1	2.04804	1.96099
CL426.Contig2	1.84826	1.95136
Unigene18048	1.61094	1.94379
CL2503.Contig1	1.88627	1.93478
Unigene17035	1.90557	1.93379
CL649.Contig2	2.08198	1.93182
Unigene8602	2.34488	1.9306
CL386.Contig1	1.91825	1.92777
CL664.Contig2	1.65618	1.9236
Unigene2867	1.98666	1.92197
Unigene19066	2.43112	1.9075
CL2291.Contig3	2.01083	1.90464
Unigene880	1.84915	1.88617
Unigene17031	1.94841	1.88515
CL2961.Contig1	2.98754	1.88084
Unigene17524	-2.07103	1.87215
CL476.Contig3	1.98142	1.87205
Unigene3140	2.16933	1.87196
CL990.Contig2	2.18872	1.87158
Unigene13880	2.24941	1.85216
Unigene22638	2.29555	1.847
CL1875.Contig1	1.94834	1.8402
CL1524.Contig1	1.70408	1.8307
Unigene5522	1.75146	1.82472
Unigene12968	2.83708	1.81956
Unigene19879	1.88059	1.80748
CL1980.Contig2	1.703	1.80452
Unigene14929	2.02942	1.79904
CL1870.Contig1	1.88567	1.79528
Unigene10871	1.90024	1.76891
Unigene23030	1.95415	1.75749
CL72.Contig2	1.93462	1.75435
Unigene15861	1.61514	1.74121
CL1766.Contig2	1.84051	1.73903
CL78.Contig5	1.84394	1.7352
Unigene3544	1.78894	1.73016
Unigene18066	1.78119	1.7268
Unigene15137	1.71477	1.72456
Unigene4104	2.11185	1.71139
Unigene24508	1.75896	1.7029
Unigene3543	1.81018	1.69006
CL209.Contig6	1.63811	1.68854
Unigene10664	1.91595	1.68851
Unigene4061	1.43761	1.67934
Unigene24844	1.95657	1.6535
CL661.Contig1	1.98379	1.64983
Unigene23948	1.72946	1.64907
CL579.Contig6	1.6405	1.63022
Unigene20220	1.87265	1.60505
Unigene13951	1.73583	1.60031
Unigene5313	1.63443	1.58823
Unigene24399	2.92524	1.58264
CL37.Contig2	1.64285	1.57894
Unigene2293	1.60593	1.57835
CL2157.Contig2	1.90984	1.56571
Unigene13260	1.97091	1.55954
Unigene3306	2.38877	1.55851
Unigene6127	1.84686	1.5573
Unigene660	1.70164	1.54686
Unigene25215	2.05995	1.52224
CL78.Contig2	1.99028	1.51644
CL1409.Contig1	1.53988	1.47978
CL1546.Contig1	1.45776	1.47941
Unigene15509	-2.99194	1.47224
CL981.Contig3	2.48605	1.43216
CL429.Contig6	-1.96036	-1.34099
Unigene6098	-2.38053	-1.37477
CL2626.Contig1	-2.3457	-1.39495
Unigene2131	-1.4578	-1.40013
Unigene8828	-1.72193	-1.42255
Unigene15204	-1.37379	-1.42446
Unigene3157	-2.16463	-1.43586
CL793.Contig2	-2.30121	-1.43812
Unigene22885	-1.50277	-1.44466
Unigene24096	-1.49152	-1.44999
Unigene25625	-1.43669	-1.45104
Unigene20952	-1.69845	-1.45233
CL2643.Contig2	-2.21663	-1.45344
Unigene134	-2.11831	-1.459
Unigene15353	-1.54348	-1.46525
Unigene26120	-2.38463	-1.46649
Unigene18695	-1.46379	-1.48242
CL1597.Contig1	-1.89702	-1.48514
CL367.Contig3	-2.48729	-1.5059
CL1476.Contig1	-2.85835	-1.50871
Unigene18124	-1.77936	-1.51689
Unigene18764	-1.51396	-1.53227
CL2064.Contig2	-2.05267	-1.53664
CL1820.Contig1	-2.00897	-1.54671
Unigene2982	-2.44925	-1.55571
Unigene25725	-1.69362	-1.56898
Unigene1786	-1.48541	-1.56965
Unigene2102	-1.80011	-1.57616
CL1971.Contig2	-1.90864	-1.58188
Unigene9530	-1.96258	-1.59008
CL187.Contig8	-1.72236	-1.5932
CL317.Contig1	-2.41006	-1.59527
Unigene3120	-2.30516	-1.59918
CL1730.Contig1	-1.63222	-1.60012
Unigene8826	-1.62427	-1.60287
Unigene25896	-1.60171	-1.61189
Unigene15010	-1.65417	-1.61929
CL1927.Contig2	-1.66632	-1.62366
CL367.Contig1	-2.75415	-1.62695
CL587.Contig3	-1.9174	-1.64226
Unigene18666	-1.52574	-1.64493
Unigene976	-2.14158	-1.64677
Unigene1137	-1.68751	-1.64758
Unigene1497	-1.60951	-1.6497
Unigene11194	-1.86356	-1.65367
Unigene8483	-1.91727	-1.65668
Unigene19683	-2.38317	-1.65765
Unigene4631	-2.49394	-1.67282
Unigene2259	-1.43497	-1.67681
Unigene16139	-2.32501	-1.67829
Unigene2327	-2.32028	-1.68009
Unigene6476	-1.69584	-1.68698
Unigene1880	-1.73943	-1.69251
Unigene7562	-1.74777	-1.69302
Unigene8550	-3.07986	-1.69656
Unigene25401	-1.56975	-1.70894
CL606.Contig1	-1.92263	-1.71038
Unigene16422	-1.81347	-1.71605
Unigene12527	-1.69032	-1.7165
Unigene11855	-3.25062	-1.72093
Unigene23679	-2.14952	-1.72676
Unigene16893	-1.85557	-1.72903
Unigene2993	-1.63888	-1.7303
Unigene3041	-2.32533	-1.73188
Unigene9975	-3.2859	-1.73418
Unigene9155	-2.09017	-1.73476
Unigene11839	-1.62637	-1.73513
Unigene2073	-2.14344	-1.74508
Unigene4357	-1.67337	-1.75706
Unigene1813	-2.33029	-1.75729
Unigene789	-2.39995	-1.7642
Unigene15217	-2.62816	-1.78672
Unigene11300	-2.88532	-1.79428
Unigene18836	-1.98405	-1.79635
Unigene7384	-1.59408	-1.79842
CL853.Contig1	-2.09085	-1.79856
Unigene18682	-1.92729	-1.80181
Unigene24488	-1.59026	-1.80525
Unigene3764	-2.40894	-1.80595
Unigene19691	-1.63735	-1.80609
CL2376.Contig2	-2.09205	-1.81065
Unigene24284	-1.6616	-1.81326
Unigene23715	-2.80871	-1.831
Unigene24440	-1.63452	-1.83797
CL270.Contig3	-2.57632	-1.83803
Unigene9814	-2.61709	-1.83862
Unigene3466	-2.06003	-1.83973
Unigene20534	-1.88159	-1.84017
Unigene11364	-2.02063	-1.84768
Unigene16844	-1.99339	-1.848
CL425.Contig1	-2.54174	-1.85758
CL587.Contig1	-2.18558	-1.85876
Unigene19886	-1.43178	-1.86617
Unigene12876	-1.84934	-1.86893
Unigene2115	-1.80504	-1.87446
Unigene566	-2.54747	-1.87753
Unigene6962	-2.34529	-1.8891
Unigene21062	-2.4368	-1.88944
Unigene4094	-2.59187	-1.89318
Unigene4400	-1.92862	-1.89391
CL704.Contig1	-1.92954	-1.90636
Unigene16097	-2.26732	-1.90778
Unigene10024	-3.08359	-1.90945
Unigene18694	-1.97082	-1.91218
Unigene22795	-1.60321	-1.9161
Unigene6333	-1.90621	-1.92377
CL2805.Contig1	-1.84168	-1.9305
CL450.Contig1	-4.09717	-1.9328
Unigene3212	-1.53662	-1.94019
Unigene17689	-1.89486	-1.9424
Unigene5988	-1.65846	-1.94766
Unigene14265	-1.74214	-1.94881
Unigene17818	-2.59237	-1.95431
CL2264.Contig2	-2.5804	-1.95682
CL270.Contig2	-2.15598	-1.95807
Unigene24551	-2.79903	-1.96217
CL1654.Contig2	-2.26338	-1.96223
Unigene14303	-1.83155	-1.97047
Unigene17449	-1.4537	-1.97311
Unigene22921	-1.66177	-1.97411
Unigene16851	-3.14286	-1.97801
Unigene5211	-2.50918	-1.9803
CL1820.Contig2	-2.39418	-1.99742
Unigene23481	-1.73493	-1.99792
CL679.Contig4	-2.10791	-1.99804
CL1189.Contig1	-2.04262	-2.01274
CL943.Contig1	-1.98382	-2.01919
Unigene20960	-1.7895	-2.02415
Unigene4664	-1.82078	-2.02698
Unigene5598	-3.05477	-2.02847
Unigene19570	-3.10012	-2.03228
Unigene7818	-1.92256	-2.03899
Unigene20189	-2.0277	-2.04549
CL839.Contig2	-1.6861	-2.04568
CL1679.Contig1	-1.81078	-2.04712
CL1726.Contig1	-3.30236	-2.04767
Unigene8865	-1.64087	-2.0637
CL817.Contig2	-1.74312	-2.07168
CL2626.Contig2	-2.37711	-2.0743
Unigene16421	-1.98606	-2.07728
CL1647.Contig1	-2.30479	-2.0787
Unigene6991	-3.04787	-2.08467
CL2578.Contig1	-3.3888	-2.0851
Unigene25548	-1.84795	-2.09215
CL2554.Contig1	-2.60814	-2.09654
Unigene6382	-2.1989	-2.11826
Unigene20981	-2.00816	-2.12793
CL1988.Contig1	-1.77596	-2.12815
Unigene14014	-1.91742	-2.1351
Unigene1483	-1.48	-2.14349
CL140.Contig2	-2.974	-2.14372
Unigene21648	-2.26685	-2.14882
CL1988.Contig2	-3.24182	-2.15792
Unigene21284	-2.57226	-2.17187
Unigene8896	-2.65075	-2.18191
Unigene15877	-2.07878	-2.18789
CL1506.Contig2	-3.23803	-2.18932
Unigene1460	-1.37105	-2.19103
Unigene900	-3.41461	-2.19278
Unigene18113	-1.50676	-2.19507
Unigene19507	-1.58727	-2.21061
CL2050.Contig2	-2.44674	-2.21603
Unigene2590	-2.11609	-2.2217
CL1960.Contig2	-2.0634	-2.22451
Unigene4401	-2.14688	-2.22566
CL2942.Contig2	-2.2715	-2.22652
CL679.Contig3	-2.56073	-2.22715
Unigene8848	-2.62927	-2.2312
Unigene1957	-1.89552	-2.23245
Unigene13337	-1.94752	-2.25835
Unigene17821	-3.17721	-2.25916
Unigene845	-2.75225	-2.25982
Unigene25159	-1.50931	-2.26053
Unigene14280	-3.00412	-2.26514
Unigene20819	-3.19381	-2.26846
CL314.Contig3	-2.01675	-2.26926
Unigene13694	-3.70356	-2.28447
Unigene25073	-2.90944	-2.28563
Unigene20036	-2.48203	-2.2879
CL824.Contig2	-2.71098	-2.29152
Unigene20897	-3.03314	-2.30208
Unigene13981	-1.57447	-2.31174
CL1647.Contig2	-1.86465	-2.3124
Unigene25615	-2.10425	-2.31593
CL347.Contig1	-2.66848	-2.32158
CL431.Contig2	-3.07657	-2.32279
CL1764.Contig2	-1.87964	-2.32393
CL276.Contig2	-1.7449	-2.32402
CL1228.Contig2	-3.09932	-2.32494
Unigene25150	-2.5811	-2.33053
CL2788.Contig1	-2.90031	-2.33157
Unigene3285	-3.08386	-2.33286
Unigene21319	-1.90969	-2.33428
CL1679.Contig2	-1.96095	-2.33522
Unigene13377	-2.04434	-2.33767
Unigene17770	-2.3528	-2.33783
Unigene8378	-2.51487	-2.34173
Unigene19933	-2.60184	-2.36283
Unigene14517	-2.42038	-2.365
Unigene15676	-2.79227	-2.3742
Unigene24639	-2.01604	-2.37854
Unigene12012	-2.20364	-2.39308
CL2756.Contig2	-2.76616	-2.39536
Unigene6620	-2.19826	-2.39839
Unigene23254	-2.43106	-2.41223
Unigene7350	-1.67621	-2.41753
Unigene748	-2.1292	-2.42516
Unigene20490	-2.83289	-2.45076
Unigene5921	-2.29411	-2.47475
Unigene7455	-1.88032	-2.48546
Unigene16034	-2.15225	-2.4887
Unigene20972	-2.68274	-2.4927
CL443.Contig1	-3.54093	-2.5116
Unigene22908	-2.97515	-2.51308
Unigene19751	-2.60079	-2.51432
CL2857.Contig3	-2.85858	-2.51805
Unigene11519	-2.09387	-2.51995
Unigene22452	-1.47783	-2.52747
Unigene8097	-2.43432	-2.54332
Unigene21416	-2.13702	-2.54435
Unigene11848	-2.04315	-2.5509
Unigene23877	-2.56848	-2.58183
Unigene25190	-2.21541	-2.5972
Unigene874	-2.85379	-2.61188
Unigene14969	-2.1884	-2.61311
Unigene6035	-3.10749	-2.61409
Unigene22892	-1.69047	-2.6205
Unigene16429	-1.54364	-2.62646
Unigene22661	-3.50637	-2.62755
Unigene11642	-1.44504	-2.64627
Unigene16400	-2.6177	-2.67562
Unigene8712	-2.99349	-2.70044
Unigene4284	-2.94945	-2.70716
CL476.Contig2	-3.4918	-2.74504
Unigene2833	-1.91817	-2.75246
Unigene20068	-2.7263	-2.77137
Unigene2860	-2.6998	-2.78239
Unigene1721	-2.82702	-2.79659
Unigene5171	-2.29355	-2.81219
CL347.Contig3	-2.88421	-2.85541
Unigene1617	-3.72215	-2.87395
Unigene24226	-2.35001	-2.89645
Unigene12941	-2.91155	-2.89742
Unigene13463	-3.39167	-2.9136
CL1339.Contig2	-3.36486	-2.91803
CL215.Contig4	-3.99272	-2.9194
CL23.Contig1	-2.16418	-2.92069
CL1310.Contig3	-3.18178	-2.96388
CL534.Contig1	-2.02377	-2.98647
Unigene20765	-2.22398	-3.00304
Unigene3619	-3.99811	-3.00642
Unigene4772	-2.98476	-3.02057
Unigene10499	-2.99634	-3.02275
Unigene12557	-2.5423	-3.03515
Unigene22934	-4.15324	-3.03685
Unigene22804	-2.53804	-3.04497
Unigene18536	-2.88867	-3.05588
Unigene6076	-3.69547	-3.0744
Unigene10397	-3.73498	-3.10228
Unigene7488	-1.58628	-3.11651
Unigene24919	-3.0366	-3.15199
Unigene8776	-3.15939	-3.1814
Unigene16360	-2.59103	-3.19551
Unigene10474	-3.99395	-3.19724
Unigene659	-3.61764	-3.20765
CL1851.Contig1	-2.02084	-3.2241
CL1084.Contig2	-2.97057	-3.23512
Unigene19163	-2.07881	-3.29857
Unigene24404	-3.20456	-3.3227
CL432.Contig3	-2.83083	-3.33907
Unigene12989	-3.63684	-3.34561
CL741.Contig1	-2.51493	-3.34903
Unigene6697	-3.02047	-3.35594
CL1597.Contig2	-3.54477	-3.36466
Unigene1720	-2.28768	-3.41948
CL1709.Contig3	-1.68473	-3.43271
Unigene3023	-3.75383	-3.44419
CL2707.Contig1	-1.68759	-3.45933
Unigene11282	-3.21824	-3.48855
Unigene19428	-4.47494	-3.5037
CL1709.Contig2	-1.834	-3.5085
CL65.Contig1	-2.27633	-3.52655
Unigene2084	-2.3543	-3.55527
Unigene13917	-3.07216	-3.57112
CL65.Contig2	-1.92504	-3.62672
CL966.Contig3	-4.12412	-3.64173
Unigene1056	-2.06673	-3.64193
CL2357.Contig1	-2.95903	-3.65021
Unigene4207	-2.83982	-3.67367
CL679.Contig2	-3.72406	-3.72406
CL2656.Contig1	-3.97603	-3.74481
Unigene25630	-3.14916	-3.75457
Unigene13069	-4.64832	-3.81151
Unigene16861	-2.56911	-3.8356
CL2851.Contig1	-4.86779	-3.85202
Unigene17189	-4.50068	-3.90104
Unigene6043	-3.41561	-3.90406
Unigene14007	-2.71907	-3.92289
Unigene11077	-3.21195	-4.08429
Unigene2876	-2.06233	-4.13192
Unigene12896	-4.28168	-4.14952
CL1336.Contig1	-5.12281	-4.16338
CL534.Contig2	-2.44952	-4.19513
Unigene3468	-4.32499	-4.3482
Unigene22580	-2.69384	-4.39428
Unigene22878	-4.99313	-4.42427
CL857.Contig1	-2.86439	-4.45469
Unigene21624	-2.6217	-4.50537
CL1364.Contig2	-2.96612	-4.53231
Unigene14994	-3.52441	-4.74822
Unigene12243	2.96241	-4.76831
Unigene5046	-2.17781	-4.81841
Unigene17204	-4.02975	-5.03852
Unigene6150	-2.89014	-5.15195
CL1538.Contig1	-3.27977	-5.15729
Unigene664	-3.12283	-5.3367
CL1709.Contig1	-3.76697	-5.76002
Unigene1839	-5.29176	-5.98131
CL2268.Contig2	-3.67328	-7.63481
Unigene20897	-7.25547	-7.80941
CL1458.Contig2	-2.42579	-10.4574
CL1988.Contig1	-10.5424	-10.5424
CL429.Contig4	-5.32545	-13.7684
Unigene6098	-14.6208	-14.6208

## Sheet: d
Gene	log2Ratio(CL_6h-VS-CK)	log2Ratio(CL_48h-VS-CK)
CL2903.Contig2	11.6053	11.5776
Unigene14493	9.68241	10.1645
CL884.Contig2	6.51832	10.1172
CL2635.Contig1	8.80628	9.78136
Unigene3337	10.4429	9.71996
Unigene5847	9.08215	9.52487
CL234.Contig1	9.04894	9.4642
CL565.Contig3	7.83289	9.3837
CL2809.Contig2	8.76487	9.37721
Unigene2261	6.13614	9.24555
CL1255.Contig2	8.82231	9.13955
CL204.Contig2	9.28	9.01588
CL2018.Contig1	10.8793	8.90187
Unigene9982	8.65583	8.84758
CL881.Contig2	8.58371	8.82972
Unigene7096	6.23522	8.80843
Unigene25814	3.54432	8.75154
Unigene3745	9.10678	7.72338
Unigene529	16.2531	7.69813
CL611.Contig4	8.87958	7.58496
Unigene20016	10.3877	7.01123
Unigene10083	9.42487	6.94252
Unigene10375	8.91787	6.78573
CL2378.Contig1	9.39017	6.59495
Unigene17479	15.0418	6.38658
Unigene21758	2.2713	6.31069
CL218.Contig8	6.32143	6.30023
Unigene4112	16.1975	6.25424
Unigene20772	4.37194	6.22589
CL2903.Contig1	5.4322	5.98914
Unigene24602	9.07236	5.98489
Unigene9347	2.29768	5.80592
Unigene11993	1.11974	5.76309
CL351.Contig2	4.82326	5.67875
Unigene9455	1.8011	5.65127
Unigene17305	15.197	5.57491
Unigene20190	4.47249	5.48543
Unigene21294	4.65003	5.20527
Unigene9452	3.37004	5.18712
CL44.Contig6	5.62764	5.14795
CL2443.Contig1	4.39723	4.83658
Unigene18607	4.17039	4.81267
CL2724.Contig1	12.492	4.77259
CL2123.Contig2	5.83186	4.76575
Unigene19638	2.8921	4.72855
Unigene18064	4.50265	4.72203
Unigene19898	4.42358	4.67694
Unigene1521	4.33249	4.62714
Unigene24589	4.622	4.62283
CL603.Contig1	9.02329	4.60486
CL2937.Contig2	4.42026	4.57202
Unigene17976	4.13403	4.53438
Unigene9669	3.66551	4.4899
Unigene25450	4.0548	4.47616
Unigene15250	4.12755	4.44445
Unigene23001	4.43772	4.41235
Unigene2610	3.87197	4.35295
CL1255.Contig1	3.43661	4.28716
Unigene2370	5.55989	4.2684
Unigene1776	3.88213	4.24983
Unigene19897	4.0992	4.23734
Unigene3379	4.27193	4.22978
Unigene824	4.2294	4.22239
Unigene2613	4.22936	4.21717
Unigene14578	3.71605	4.20314
Unigene15206	13.7115	4.20163
Unigene855	4.18486	4.17127
Unigene16621	3.88924	4.1704
Unigene19462	3.47957	4.11302
CL600.Contig3	3.71312	4.11188
CL1087.Contig4	3.73546	4.1062
Unigene19324	3.6435	4.0968
Unigene16480	3.8296	4.08776
Unigene18058	3.53017	4.07618
Unigene17171	3.64517	4.04827
Unigene3326	3.46324	3.99984
CL2018.Contig2	1.86637	3.97622
CL690.Contig6	3.88691	3.94803
CL732.Contig1	10.6095	3.9386
Unigene23827	3.3262	3.93437
Unigene387	3.29421	3.91262
Unigene18059	3.30452	3.91255
Unigene25134	5.1565	3.91055
CL1062.Contig4	4.10602	3.88652
Unigene23245	3.87481	3.86655
Unigene17937	3.62115	3.85931
Unigene8887	3.45879	3.8343
Unigene17755	9.57238	3.80735
CL2772.Contig1	3.33123	3.80507
Unigene12821	3.70572	3.79027
Unigene16290	9.79604	3.77259
Unigene25924	3.11604	3.77223
Unigene25755	3.62114	3.75832
CL2318.Contig2	3.41716	3.75761
Unigene6941	15.7278	3.73697
Unigene23927	3.1793	3.72012
Unigene22360	3.47657	3.70044
Unigene2291	11.0002	3.70044
Unigene11676	3.28222	3.6794
CL2093.Contig1	2.88837	3.67709
CL2956.Contig1	3.21839	3.66242
Unigene25365	3.80674	3.6591
Unigene5358	3.28108	3.65654
Unigene10510	3.39667	3.65267
CL1162.Contig1	3.34809	3.64284
Unigene5883	5.20945	3.6377
CL426.Contig3	3.31439	3.6285
CL857.Contig3	3.39445	3.62546
Unigene25220	3.0703	3.62267
CL1736.Contig1	3.23096	3.61374
Unigene16151	2.90653	3.60582
CL2432.Contig2	3.20313	3.58805
CL1395.Contig3	3.49582	3.58538
Unigene18060	3.04901	3.58227
Unigene26360	3.01005	3.56563
Unigene8365	3.1408	3.5655
Unigene5359	3.35881	3.56205
Unigene19334	1.66488	3.5611
Unigene209	10.4848	3.54432
Unigene17511	2.9558	3.5409
CL522.Contig7	3.29453	3.54064
CL877.Contig4	3.53082	3.51444
Unigene25540	2.943	3.50764
Unigene19129	3.80911	3.50134
Unigene5816	3.21271	3.49504
Unigene18169	3.26602	3.48943
CL951.Contig1	3.41382	3.47798
Unigene24423	3.77276	3.46071
Unigene22820	9.97011	3.45943
Unigene16957	3.29208	3.45804
CL327.Contig3	3.19996	3.44254
Unigene15992	3.25417	3.42771
Unigene20633	4.08926	3.42342
Unigene4730	4.84246	3.40881
CL2574.Contig2	2.88402	3.40691
Unigene2730	2.84327	3.38677
CL2306.Contig2	3.13042	3.38676
Unigene26442	2.9484	3.38444
CL1167.Contig3	2.55459	3.38181
CL242.Contig1	3.24853	3.38073
CL1736.Contig2	3.14217	3.37608
CL1477.Contig1	3.14914	3.37521
Unigene9443	4.1491	3.37055
Unigene21640	3.09378	3.36395
Unigene15135	11.3576	3.3599
Unigene382	3.0784	3.35571
Unigene18141	3.15824	3.35202
Unigene3107	13.3504	3.34915
Unigene12681	3.04935	3.34362
Unigene2270	3.39514	3.33236
CL47.Contig1	3.47317	3.32432
Unigene9569	8.96963	3.32193
Unigene25703	3.82149	3.31683
CL1554.Contig1	3.19601	3.31507
CL1593.Contig4	2.97919	3.31117
Unigene25	2.94635	3.30886
Unigene19293	2.82983	3.3031
CL2521.Contig1	3.42107	3.29551
CL2063.Contig5	2.10563	3.29213
CL2443.Contig2	3.51104	3.28674
Unigene2635	3.06621	3.27401
Unigene2343	2.95092	3.2681
Unigene3323	3.20229	3.26665
Unigene18758	2.93984	3.26616
Unigene13450	2.80172	3.26395
Unigene1187	2.9006	3.25701
Unigene16248	2.96661	3.25332
CL1399.Contig1	3.16158	3.23571
CL1632.Contig1	3.54482	3.23049
Unigene3667	1.65057	3.22974
CL353.Contig2	2.71262	3.22871
CL935.Contig2	3.25614	3.22632
Unigene19645	3.22901	3.21966
CL1564.Contig1	3.18987	3.21949
Unigene18142	2.99815	3.20985
Unigene369	2.93357	3.20021
Unigene6387	3.07912	3.1997
Unigene17478	12.9928	3.19265
Unigene74	3.23424	3.18919
CL310.Contig2	2.24277	3.18821
Unigene10980	2.95965	3.18568
CL2432.Contig1	2.93552	3.18314
CL351.Contig1	2.61412	3.18198
Unigene7324	3.16036	3.17303
CL948.Contig1	3.01186	3.17041
Unigene10772	3.07408	3.15662
CL2102.Contig2	3.68182	3.14481
Unigene23142	2.68569	3.14169
Unigene14016	4.50719	3.1317
Unigene14871	2.89785	3.11212
Unigene6141	2.79565	3.10072
CL267.Contig1	2.79001	3.08778
CL355.Contig2	2.86842	3.08728
Unigene775	2.8211	3.08106
CL729.Contig2	3.25186	3.07015
Unigene12566	3.40179	3.06974
CL1062.Contig1	2.45586	3.06184
Unigene2217	13.066	3.05889
CL1831.Contig2	2.95399	3.05248
Unigene18698	3.14127	3.04046
Unigene23993	4.63828	3.03798
Unigene12867	2.8835	3.03329
Unigene889	3.05125	3.01062
CL869.Contig2	2.98669	3.00958
Unigene17190	2.40584	3.00287
CL557.Contig4	3.06091	2.99208
CL2821.Contig1	2.77312	2.97921
Unigene5010	4.39348	2.97222
Unigene16986	2.78798	2.97128
CL866.Contig1	3.00332	2.9695
CL664.Contig1	1.96637	2.96868
Unigene10305	2.70109	2.96716
Unigene14511	3.01637	2.9439
CL884.Contig1	2.81473	2.94114
Unigene19721	2.78159	2.94054
Unigene3673	4.5082	2.93619
Unigene22410	2.17273	2.9334
CL661.Contig2	3.14662	2.93313
Unigene1953	2.80928	2.91923
Unigene11984	2.5222	2.91452
CL2825.Contig1	2.83831	2.91376
Unigene15401	2.71232	2.91074
Unigene17138	2.92949	2.91037
Unigene12967	2.47385	2.90904
Unigene3567	2.70704	2.90668
Unigene23593	2.44066	2.90172
CL454.Contig5	2.64339	2.90009
Unigene9266	2.63272	2.89971
Unigene20581	2.81477	2.89715
CL604.Contig3	2.5227	2.89094
Unigene5456	2.80896	2.88502
Unigene25214	2.49975	2.88334
CL368.Contig6	2.57053	2.87872
CL2809.Contig1	2.97633	2.87826
Unigene1272	2.45298	2.86752
CL576.Contig4	3.19541	2.86129
CL1334.Contig2	2.15429	2.85209
Unigene8779	2.79023	2.84818
Unigene12574	2.35815	2.8434
Unigene429	2.7849	2.83865
CL838.Contig2	2.25581	2.83466
Unigene13581	2.92383	2.83358
CL1062.Contig6	2.75926	2.8203
Unigene13129	2.53519	2.81656
Unigene18062	2.88744	2.81643
CL1375.Contig2	1.57067	2.81568
Unigene4677	12.1706	2.80735
Unigene6577	4.71282	2.80397
Unigene7057	2.69133	2.79656
Unigene20694	2.75913	2.79297
CL19.Contig2	3.52618	2.78763
CL2610.Contig1	3.91308	2.78615
Unigene10235	2.75511	2.78482
CL355.Contig1	2.49396	2.7842
Unigene2667	2.69275	2.77669
Unigene9437	2.45174	2.77496
CL1064.Contig1	2.58096	2.74797
Unigene3166	2.53115	2.74426
CL2002.Contig2	3.54257	2.7409
CL85.Contig1	1.1814	2.73788
Unigene20449	14.7762	2.73697
Unigene12684	2.88158	2.72405
CL2961.Contig2	4.03993	2.71409
CL1560.Contig3	2.22109	2.71272
Unigene2475	0.507384	2.70818
Unigene22411	3.22441	2.70786
Unigene5871	2.40374	2.70675
Unigene5612	2.14859	2.70649
Unigene24480	2.55037	2.70434
CL1143.Contig3	2.82145	2.70429
Unigene8265	2.19652	2.69755
Unigene11607	2.55534	2.6969
Unigene16200	2.96235	2.69393
CL2739.Contig1	2.73541	2.69326
Unigene7983	2.06206	2.69048
Unigene24974	2.81897	2.68867
Unigene11878	2.37538	2.68723
Unigene23383	2.70409	2.68665
Unigene14884	2.69406	2.68243
CL1967.Contig1	2.56089	2.68237
Unigene6	4.14684	2.68106
CL1162.Contig3	2.50412	2.67819
Unigene8552	2.69053	2.67807
CL37.Contig1	2.65783	2.67623
CL1121.Contig1	2.81657	2.67274
Unigene1372	2.66802	2.66701
Unigene940	2.54394	2.66683
Unigene15975	2.31479	2.65363
Unigene26364	2.58304	2.65036
Unigene1254	4.02024	2.65012
CL1234.Contig2	3.77779	2.648
Unigene4462	3.63795	2.64428
CL1538.Contig3	2.75784	2.63925
CL833.Contig2	2.36983	2.63524
CL369.Contig2	2.40003	2.63324
CL123.Contig2	2.423	2.63236
Unigene3448	2.41838	2.63014
Unigene25419	3.29513	2.61985
CL999.Contig1	2.61763	2.61942
CL2454.Contig2	2.59499	2.61913
Unigene8714	1.74604	2.61192
Unigene14402	2.65861	2.60729
Unigene14648	1.4638	2.60584
Unigene24221	2.37607	2.60304
Unigene4441	2.61492	2.59087
Unigene3282	2.57869	2.58943
CL2610.Contig2	4.33855	2.58814
Unigene24968	8.87344	2.58496
Unigene296	2.49234	2.58062
CL314.Contig1	1.31073	2.57296
CL1601.Contig1	2.44382	2.56652
CL27.Contig2	2.56806	2.56199
Unigene12541	2.38914	2.56184
CL1593.Contig6	3.01047	2.56143
CL1481.Contig2	2.21354	2.5598
CL2177.Contig1	2.54714	2.55849
CL1889.Contig1	3.47809	2.55636
Unigene5360	2.3289	2.55608
Unigene17032	2.3292	2.54623
Unigene20648	2.68803	2.53259
Unigene12577	2.05608	2.52739
Unigene9826	2.31139	2.52663
Unigene389	2.54949	2.52283
Unigene14241	2.39223	2.51864
Unigene17121	2.48501	2.51536
Unigene1633	0.403897	2.51174
Unigene11971	2.39851	2.51111
CL1836.Contig1	2.30711	2.50979
CL1809.Contig2	1.74125	2.50693
Unigene17003	2.41145	2.50254
CL2413.Contig2	2.54578	2.501
Unigene11647	1.99535	2.4922
CL66.Contig2	2.18532	2.4908
Unigene8722	2.69966	2.48977
Unigene4043	2.15588	2.4868
Unigene16250	-1.22109	2.48536
Unigene20	2.44614	2.48379
Unigene21075	2.10442	2.48101
CL731.Contig2	2.29539	2.47911
Unigene187	2.19703	2.47653
Unigene10505	2.39027	2.47312
Unigene5291	2.51521	2.47094
Unigene25890	2.3571	2.46928
Unigene18067	2.22835	2.46424
CL2310.Contig3	2.25879	2.46267
CL1528.Contig2	2.35473	2.45586
CL833.Contig1	2.29395	2.45186
CL1234.Contig1	3.55439	2.4481
CL178.Contig2	2.4371	2.44725
Unigene24775	1.96714	2.43765
CL1604.Contig1	6.21189	2.43741
Unigene15220	2.56258	2.43695
Unigene24760	2.34848	2.43664
Unigene26114	2.44996	2.43359
Unigene20173	2.22358	2.43357
CL539.Contig1	2.36964	2.43155
Unigene13807	2.14282	2.43116
Unigene14850	2.2253	2.42952
CL2217.Contig1	2.14677	2.42897
Unigene11920	1.57363	2.42372
Unigene16613	1.97875	2.42286
Unigene6840	2.40811	2.42269
Unigene9600	1.92966	2.42219
CL1202.Contig4	2.53412	2.41626
Unigene10911	1.96102	2.41424
CL2905.Contig1	2.54228	2.40538
Unigene13016	2.1127	2.40403
Unigene462	2.27649	2.39847
CL2956.Contig3	2.31173	2.39838
CL1431.Contig11	1.52827	2.38834
CL1196.Contig1	2.22015	2.38361
Unigene3581	2.46329	2.37858
Unigene14291	0.965726	2.37428
Unigene24175	2.72347	2.3686
Unigene22361	2.34029	2.36857
CL2134.Contig1	1.86718	2.36688
Unigene10668	2.34866	2.36655
Unigene10025	1.80635	2.36433
CL2667.Contig2	1.1308	2.3611
Unigene26116	2.157	2.35904
Unigene2969	1.84215	2.35856
CL2217.Contig4	1.61042	2.35851
CL1834.Contig5	2.21182	2.35427
Unigene6472	2.19001	2.35377
Unigene26115	2.19193	2.35351
CL36.Contig2	1.84415	2.35069
Unigene23809	2.15641	2.3482
Unigene25605	1.69488	2.34567
Unigene8479	1.1365	2.34413
Unigene3438	2.19768	2.34051
Unigene577	-0.010684	2.3395
Unigene4960	2.14498	2.33728
Unigene8414	2.46604	2.33072
Unigene6740	2.7093	2.32546
CL2639.Contig2	-1.04246	2.32395
Unigene9119	2.10209	2.32304
Unigene9140	1.8748	2.32193
Unigene12611	2.12107	2.30927
Unigene15150	2.37936	2.3085
CL1431.Contig6	1.05342	2.30493
Unigene24959	1.94803	2.30068
Unigene23004	4.07126	2.29904
Unigene22355	2.05384	2.28174
CL1218.Contig4	2.20479	2.28113
Unigene8719	2.08337	2.27552
Unigene10783	2.90769	2.27219
Unigene2771	0.628265	2.27044
CL1062.Contig3	2.29261	2.26854
Unigene18084	1.57188	2.26327
Unigene5061	1.92683	2.26042
Unigene14691	0.783413	2.26035
Unigene26	2.14646	2.25431
Unigene17122	2.14397	2.25278
CL1202.Contig3	2.42013	2.24739
Unigene6846	2.30139	2.24562
Unigene2609	1.94719	2.24509
Unigene4603	2.01171	2.24212
CL1874.Contig1	2.20085	2.24108
Unigene26130	2.41005	2.24032
Unigene12537	1.91785	2.23121
CL2217.Contig2	2.0302	2.22645
Unigene759	2.12143	2.22401
CL2019.Contig2	10.7168	2.22239
Unigene14413	2.63417	2.22202
CL1453.Contig3	1.7133	2.22178
Unigene20121	2.17185	2.22115
Unigene15101	2.05376	2.21722
Unigene17063	2.33792	2.21696
Unigene13359	2.69989	2.21685
Unigene3627	2.27853	2.21621
Unigene7585	2.22696	2.21475
CL654.Contig1	2.01052	2.21448
CL2714.Contig1	2.06369	2.2129
CL1144.Contig1	2.23963	2.21026
Unigene1383	2.30322	2.20939
CL1202.Contig2	2.55597	2.20734
Unigene25762	2.68281	2.19097
CL1891.Contig1	1.93493	2.18862
CL1130.Contig3	1.82711	2.18411
Unigene25087	2.20867	2.18212
Unigene8230	1.77355	2.18177
Unigene19895	1.11697	2.17852
CL341.Contig2	1.65687	2.17778
CL1414.Contig2	1.83981	2.17761
CL1538.Contig2	2.15443	2.17271
CL1202.Contig1	2.26954	2.17267
CL1482.Contig2	2.10722	2.17095
CL2607.Contig1	1.98688	2.1665
CL1753.Contig1	2.09863	2.1661
Unigene7700	2.0988	2.16593
Unigene15277	2.07029	2.16484
Unigene7102	1.90784	2.15925
Unigene5825	1.75705	2.15569
Unigene10327	1.87752	2.15214
CL2388.Contig2	1.91427	2.13892
CL2244.Contig1	1.88709	2.13595
Unigene12819	2.00969	2.13568
Unigene17995	4.67961	2.12252
Unigene26391	1.72728	2.12248
Unigene24222	1.84959	2.12191
CL2307.Contig2	2.07944	2.11828
Unigene18795	1.67737	2.11772
Unigene13959	8.84444	2.11548
Unigene8433	1.9337	2.11053
Unigene2373	2.72591	2.10956
Unigene160	2.01243	2.10777
Unigene11206	1.90297	2.1053
Unigene2116	1.99014	2.10483
Unigene25783	2.35418	2.10305
Unigene1869	2.34197	2.09452
Unigene3307	1.71962	2.0943
Unigene16291	1.63247	2.09408
CL2512.Contig2	1.64189	2.09167
Unigene2090	1.90266	2.09134
Unigene8023	2.186	2.08408
Unigene3540	1.86001	2.08407
CL770.Contig1	2.06012	2.08117
CL553.Contig1	2.47172	2.07866
Unigene2539	1.01434	2.07788
Unigene4237	2.25594	2.0767
Unigene22374	1.90932	2.07398
Unigene18375	2.27935	2.07082
CL600.Contig1	1.68073	2.06925
CL1408.Contig1	2.2376	2.06762
Unigene16201	2.49305	2.06702
CL85.Contig2	1.54189	2.06671
Unigene1544	2.24114	2.06627
Unigene17112	2.00267	2.06529
CL894.Contig1	1.86011	2.06174
CL1342.Contig1	1.79498	2.05932
CL526.Contig1	2.08256	2.05584
Unigene4494	2.1877	2.05362
Unigene2753	1.58021	2.05301
Unigene23050	2.55437	2.05164
CL2032.Contig1	2.39371	2.05063
Unigene7643	1.5217	2.04805
Unigene15037	1.88469	2.04516
Unigene26392	1.88759	2.04493
CL78.Contig4	2.12211	2.04419
Unigene1057	2.22607	2.0405
Unigene9670	1.79053	2.03725
Unigene26083	2.20629	2.03715
Unigene20321	2.08202	2.03521
CL1701.Contig1	1.91163	2.02571
CL2431.Contig1	2.20648	2.02423
Unigene17111	2.0402	2.02303
CL789.Contig4	2.02325	2.02105
CL1664.Contig2	2.69882	2.02068
Unigene2111	1.94789	2.01986
Unigene23099	1.57771	2.0169
Unigene7330	1.8686	2.00953
CL2235.Contig1	1.95588	2.00813
CL54.Contig2	2.40938	2.00476
Unigene5088	1.88244	2.00302
CL1471.Contig2	2.03285	2.00261
Unigene9271	1.9893	2.00071
Unigene17148	1.56609	1.99776
Unigene5783	-0.360013	1.99776
Unigene11285	2.22897	1.99525
Unigene22344	1.93322	1.99132
Unigene7848	4.50187	1.98648
Unigene8853	1.32455	1.98384
Unigene18100	1.93592	1.9823
Unigene18078	1.79725	1.97994
Unigene20485	1.96659	1.97951
CL1151.Contig3	2.07365	1.97892
Unigene20697	2.15039	1.97476
CL2398.Contig1	1.93539	1.97319
CL1963.Contig1	1.97602	1.97291
CL1451.Contig2	2.11087	1.96978
Unigene12507	2.14679	1.96397
Unigene19305	2.06901	1.96392
CL420.Contig1	2.04804	1.96099
Unigene6426	2.43973	1.95712
Unigene16272	3.13488	1.95636
Unigene18070	1.67586	1.956
Unigene26273	1.7379	1.95559
CL1646.Contig1	1.60541	1.95512
CL426.Contig2	1.84826	1.95136
Unigene71	1.62393	1.95
CL643.Contig1	1.84323	1.94658
Unigene1403	0.908852	1.94636
Unigene18048	1.61094	1.94379
CL2503.Contig1	1.88627	1.93478
Unigene17035	1.90557	1.93379
CL649.Contig2	2.08198	1.93182
Unigene8602	2.34488	1.9306
CL386.Contig1	1.91825	1.92777
CL664.Contig2	1.65618	1.9236
Unigene5614	1.62466	1.92216
Unigene2867	1.98666	1.92197
Unigene25392	1.34738	1.91754
CL2161.Contig1	1.63432	1.91672
CL44.Contig2	2.43747	1.91652
Unigene6432	1.61565	1.91341
CL2587.Contig2	1.62593	1.91195
Unigene25819	1.5532	1.91003
Unigene24776	1.23075	1.90849
Unigene19066	2.43112	1.9075
CL2291.Contig3	2.01083	1.90464
Unigene2112	1.72388	1.90225
Unigene240	1.49713	1.90049
Unigene3545	1.63656	1.89477
Unigene10669	1.85313	1.89311
Unigene880	1.84915	1.88617
Unigene17031	1.94841	1.88515
CL2334.Contig2	1.85197	1.88319
CL2961.Contig1	2.98754	1.88084
Unigene3645	11.7476	1.87447
Unigene17524	-2.07103	1.87215
CL476.Contig3	1.98142	1.87205
Unigene3140	2.16933	1.87196
CL990.Contig2	2.18872	1.87158
Unigene21043	1.91482	1.86915
CL1151.Contig2	2.21301	1.86584
Unigene1537	1.72443	1.85574
Unigene13880	2.24941	1.85216
Unigene22638	2.29555	1.847
CL1875.Contig1	1.94834	1.8402
Unigene5605	1.12567	1.83998
Unigene11611	1.57223	1.83386
CL1524.Contig1	1.70408	1.8307
Unigene15136	1.48243	1.82939
Unigene12877	1.65236	1.82787
CL492.Contig3	2.16406	1.82735
Unigene2185	1.57005	1.82572
Unigene5522	1.75146	1.82472
CL921.Contig5	2.26261	1.81991
Unigene12968	2.83708	1.81956
Unigene16862	1.1117	1.81227
Unigene19879	1.88059	1.80748
CL1980.Contig2	1.703	1.80452
Unigene14929	2.02942	1.79904
CL1870.Contig1	1.88567	1.79528
Unigene14891	2.36593	1.79463
CL1195.Contig2	1.02016	1.78795
CL2092.Contig2	1.23854	1.78093
Unigene8754	1.14515	1.77498
Unigene20708	1.6383	1.77378
CL1073.Contig2	2.70199	1.77326
Unigene265	1.41504	1.77323
Unigene18045	1.63859	1.77294
Unigene10871	1.90024	1.76891
CL2244.Contig2	1.49652	1.76429
Unigene23030	1.95415	1.75749
CL72.Contig2	1.93462	1.75435
CL2949.Contig2	1.57974	1.74501
CL1208.Contig1	1.63363	1.74218
Unigene15861	1.61514	1.74121
CL508.Contig2	2.33588	1.73945
CL1766.Contig2	1.84051	1.73903
Unigene1896	1.48338	1.7363
CL78.Contig5	1.84394	1.7352
Unigene3544	1.78894	1.73016
Unigene411	1.54841	1.72867
Unigene18066	1.78119	1.7268
Unigene15137	1.71477	1.72456
Unigene271	1.39823	1.72389
Unigene10187	1.53336	1.71993
CL1004.Contig3	1.41709	1.71352
Unigene4104	2.11185	1.71139
Unigene8233	1.68134	1.70928
Unigene36	1.67396	1.70907
Unigene8985	2.50226	1.70692
Unigene5853	1.2249	1.70445
CL104.Contig1	1.61179	1.70415
Unigene24508	1.75896	1.7029
Unigene22668	1.41298	1.70282
Unigene17670	2.10002	1.70201
Unigene16899	1.47363	1.69648
Unigene3543	1.81018	1.69006
CL209.Contig6	1.63811	1.68854
Unigene10664	1.91595	1.68851
Unigene5386	2.5268	1.68682
CL1320.Contig1	1.96296	1.6843
Unigene4061	1.43761	1.67934
Unigene22490	1.531	1.67373
Unigene25702	1.88727	1.67067
CL2096.Contig1	3.11695	1.67022
CL2494.Contig1	2.16993	1.66698
Unigene827	1.57285	1.66647
CL2513.Contig2	1.41374	1.66374
Unigene1596	1.44443	1.66263
CL1346.Contig2	1.82705	1.65735
Unigene8869	1.25508	1.65562
Unigene24844	1.95657	1.6535
Unigene21956	1.85929	1.65125
CL661.Contig1	1.98379	1.64983
Unigene23948	1.72946	1.64907
Unigene1535	1.91343	1.64832
Unigene7114	1.96031	1.64243
Unigene17489	2.21532	1.64048
Unigene12761	2.36459	1.63576
CL877.Contig1	1.48467	1.63339
CL1451.Contig1	2.19417	1.63216
CL579.Contig6	1.6405	1.63022
Unigene22025	2.09404	1.63021
Unigene22889	1.35477	1.62866
Unigene9941	1.48568	1.62444
Unigene2798	1.39182	1.62402
Unigene19249	1.88124	1.60907
Unigene13440	2.37047	1.60735
CL1340.Contig3	1.11938	1.6068
Unigene9317	2.0086	1.60673
Unigene2071	2.59208	1.6059
Unigene20220	1.87265	1.60505
Unigene13951	1.73583	1.60031
Unigene19240	1.47068	1.60022
Unigene3320	2.69103	1.59516
Unigene15520	1.41757	1.5945
CL2781.Contig1	1.77525	1.59251
Unigene2801	2.25107	1.58977
CL653.Contig3	2.63367	1.58877
Unigene5313	1.63443	1.58823
Unigene20018	6.17965	1.58496
Unigene24399	2.92524	1.58264
CL37.Contig2	1.64285	1.57894
Unigene2293	1.60593	1.57835
CL1286.Contig2	2.80394	1.5732
CL1134.Contig1	1.96654	1.56717
CL2157.Contig2	1.90984	1.56571
Unigene13260	1.97091	1.55954
Unigene3306	2.38877	1.55851
Unigene6127	1.84686	1.5573
Unigene15835	2.56862	1.55511
Unigene660	1.70164	1.54686
Unigene20327	1.99197	1.54189
Unigene1622	1.34557	1.53549
Unigene18651	2.18245	1.53068
CL2743.Contig1	1.01383	1.52802
Unigene21847	1.70979	1.52751
Unigene11315	3.65138	1.52423
Unigene25215	2.05995	1.52224
CL78.Contig2	1.99028	1.51644
Unigene24361	2.21049	1.5134
CL165.Contig1	0.573128	1.51118
Unigene6229	1.33147	1.49025
CL1409.Contig1	1.53988	1.47978
CL1546.Contig1	1.45776	1.47941
Unigene9917	1.75225	1.47853
Unigene15509	-2.99194	1.47224
Unigene1923	2.19018	1.46532
CL2775.Contig1	2.1105	1.45957
Unigene20212	1.74353	1.44174
Unigene7420	2.32833	1.44148
Unigene1676	1.7707	1.43349
CL981.Contig3	2.48605	1.43216
Unigene4098	3.44697	1.42637
Unigene24751	1.82192	1.42559
Unigene22484	1.57773	1.40624
Unigene22857	2.62702	1.40509
Unigene6421	2.29918	1.40494
Unigene12582	1.27167	1.40097
CL1809.Contig1	1.87868	1.39182
Unigene255	11.331	1.39102
Unigene6776	0.206228	1.38623
Unigene7605	1.73194	1.38616
Unigene3046	1.72757	1.37993
Unigene6372	2.23155	1.3775
CL2826.Contig1	0.345242	1.36753
Unigene17646	1.97574	1.34875
Unigene16720	1.6981	1.34125
Unigene3340	1.67538	1.3407
Unigene16115	1.48249	1.33187
Unigene23277	1.5277	1.32821
Unigene16546	5.99359	1.31359
Unigene22696	2.3678	1.31303
Unigene1773	2.18642	1.31238
Unigene3472	1.5375	1.31034
Unigene6987	1.77085	1.3101
Unigene1167	1.53376	1.3088
Unigene6622	2.01624	1.30166
Unigene5304	1.52273	1.30052
Unigene22517	2.0325	1.28624
CL2228.Contig2	2.07379	1.28422
Unigene23351	1.55131	1.28378
Unigene13731	1.4308	1.28054
Unigene140	1.59354	1.26559
Unigene4489	6.42626	1.25873
Unigene20788	1.65711	1.25685
Unigene16036	1.59594	1.23698
CL759.Contig1	1.79393	1.23551
Unigene2944	2.41009	1.22787
Unigene186	1.76294	1.22221
Unigene2141	6.06958	1.21723
CL953.Contig1	7.68096	1.2115
Unigene15682	-2.64152	1.19759
Unigene22014	6.53268	1.1964
CL2723.Contig2	1.90154	1.18933
Unigene22139	2.91807	1.18561
Unigene24825	2.84318	1.18269
Unigene2958	1.86307	1.18087
Unigene368	1.58101	1.17795
CL78.Contig1	1.47311	1.17706
Unigene18599	1.89399	1.16709
CL2275.Contig2	2.16394	1.16516
Unigene26301	4.33637	1.15754
Unigene20017	4.56534	1.14652
Unigene3753	1.81403	1.14624
CL1787.Contig3	2.34975	1.13205
Unigene1879	1.59982	1.12935
Unigene10326	1.74681	1.11815
Unigene22752	1.94038	1.11326
Unigene24370	1.58544	1.11136
Unigene4283	1.83921	1.11129
CL994.Contig2	3.72779	1.09501
Unigene24534	5.80521	1.08746
CL540.Contig1	2.30474	1.08191
Unigene2280	2.0015	1.06965
Unigene23626	2.68025	1.06301
Unigene15215	6.40505	1.04532
Unigene13062	1.99731	1.0451
Unigene20823	2.23868	1.04457
Unigene37	2.54256	1.0435
Unigene5531	1.54015	1.04049
Unigene12120	1.72455	1.04002
Unigene11738	11.4712	1.01282
CL981.Contig1	2.293	0.999808
CL937.Contig2	1.88069	0.952651
Unigene18304	2.7338	0.938293
CL981.Contig2	2.10936	0.933249
Unigene14593	3.01572	0.928094
Unigene3937	3.03407	0.919564
Unigene15961	1.64614	0.918198
Unigene22153	2.88734	0.914134
Unigene22841	3.67654	0.893467
Unigene9773	1.82213	0.890401
CL2913.Contig2	5.3857	0.884523
Unigene2780	1.68211	0.859137
Unigene17444	7.40033	0.84022
Unigene11830	8.48233	0.839535
Unigene18482	6.26646	0.83523
CL982.Contig1	1.71142	0.829338
Unigene1750	9.87694	0.810339
Unigene11359	2.12844	0.805728
CL746.Contig2	2.29755	0.800026
Unigene17178	5.82655	0.744161
CL1889.Contig2	2.79928	0.705131
Unigene21164	2.09923	0.683803
Unigene15169	8.58817	0.681824
Unigene18081	1.80602	0.659414
Unigene381	1.91128	0.657595
Unigene21171	1.75049	0.654364
Unigene18690	1.86821	0.65277
Unigene1316	3.4407	0.625604
Unigene15398	2.35408	0.598066
Unigene23487	8.98423	0.597368
Unigene3462	1.62144	0.585238
Unigene22098	2.15665	0.57169
Unigene9191	5.70896	0.525514
Unigene810	-1.69363	0.524698
Unigene18872	3.09706	0.505408
Unigene10242	10.4677	0.469485
CL2370.Contig1	-2.01437	0.462457
CL2313.Contig2	6.54329	0.450661
CL1012.Contig1	5.72792	0.432959
Unigene20395	1.53186	0.40029
Unigene10525	1.72318	0.395838
CL1348.Contig1	2.46497	0.379719
Unigene13768	2.11135	0.371695
CL314.Contig2	-2.35412	0.368643
Unigene18867	2.48163	0.365679
Unigene8729	-1.87312	0.342528
Unigene11805	1.66359	0.341299
CL1743.Contig1	-1.40128	0.277836
Unigene24077	1.99021	0.277248
CL1542.Contig3	-10.2519	0.257568
Unigene17776	-1.58031	0.239682
Unigene568	1.89665	0.23092
Unigene20160	-2.92623	0.219161
Unigene1571	4.90884	0.217357
CL1308.Contig1	5.22095	0.194087
Unigene11482	-2.01536	0.192634
CL1308.Contig2	5.83211	0.179706
Unigene1528	-1.55219	0.161452
CL975.Contig1	-3.13835	0.134569
Unigene23	10.1217	0.100402
Unigene20050	1.70353	0.082293
Unigene16182	5.66566	0.079727
Unigene4533	5.0451	0.068172
Unigene14115	6.58425	0.067114
Unigene12517	8.94478	0.06413
Unigene9393	-2.8208	0.060947
Unigene11566	-1.44805	0.050615
Unigene25200	4.14024	0.045483
CL1348.Contig2	3.02488	0.043569
Unigene25117	4.43275	0.011141
Unigene8859	7.12531	0
Unigene1992	4.79359	-0.008989
CL2370.Contig2	-2.21429	-0.012009
Unigene25082	-1.99938	-0.114566
Unigene11539	4.83741	-0.128733
Unigene1150	-1.95661	-0.143785
Unigene22013	3.96301	-0.168123
Unigene8842	1.82702	-0.197561
Unigene10173	5.63288	-0.237039
Unigene10867	3.67327	-0.278187
CL209.Contig1	-1.48937	-0.289556
Unigene22470	5.31515	-0.313499
Unigene13936	3.33452	-0.318419
Unigene13638	7.1978	-0.356694
CL209.Contig2	-1.98089	-0.394795
Unigene24764	-1.94912	-0.395439
Unigene23737	2.90732	-0.415037
Unigene19692	-1.64927	-0.418457
Unigene2752	-1.46019	-0.420981
CL429.Contig3	-1.49503	-0.432467
Unigene3926	9.15618	-0.452512
Unigene22291	-2.2925	-0.460519
CL429.Contig1	-2.30939	-0.488448
Unigene12908	3.92481	-0.520531
Unigene20551	-1.61352	-0.526157
Unigene11668	-1.70833	-0.536443
CL1487.Contig1	-1.75339	-0.54971
Unigene25856	-2.47376	-0.585631
CL1487.Contig2	-1.71764	-0.59937
Unigene21361	-1.9569	-0.604435
Unigene19862	-2.05683	-0.626159
Unigene8356	-2.89892	-0.641134
Unigene2685	-1.37153	-0.642464
Unigene13591	-1.79662	-0.644576
Unigene13709	4.53993	-0.649503
CL2796.Contig1	-2.62841	-0.651288
Unigene4432	-1.61881	-0.653687
Unigene4771	6.13533	-0.66458
Unigene4421	-1.94847	-0.666573
Unigene1308	-3.74127	-0.680497
CL2708.Contig2	-2.55553	-0.687328
Unigene17273	-1.4119	-0.687716
CL231.Contig1	-2.33503	-0.687893
Unigene20147	1.81884	-0.68834
CL2601.Contig2	4.07362	-0.689832
CL2796.Contig2	-1.87302	-0.720963
CL211.Contig2	-1.58188	-0.729394
CL1953.Contig1	-1.596	-0.742746
Unigene10304	3.74555	-0.753964
Unigene15269	-1.54897	-0.757675
Unigene24276	-1.58483	-0.788753
Unigene22751	5.53764	-0.814444
Unigene23082	-2.23804	-0.826779
Unigene24623	-1.91008	-0.828094
Unigene2908	-1.79633	-0.830322
Unigene2369	6.58432	-0.843881
CL1728.Contig2	-1.66233	-0.8452
Unigene2606	-2.47194	-0.845993
Unigene10266	-1.75563	-0.848542
Unigene5524	2.25054	-0.849589
Unigene9153	-1.74734	-0.856508
Unigene2947	-1.67703	-0.859944
CL2039.Contig1	-1.6299	-0.860802
Unigene14628	-1.62792	-0.864915
Unigene4186	2.87089	-0.875886
CL270.Contig1	-1.52423	-0.876927
Unigene11514	-1.53337	-0.884272
Unigene1218	4.49578	-0.887525
Unigene21276	4.72602	-0.896164
Unigene26452	4.9014	-0.902153
Unigene6350	-1.84348	-0.907182
CL509.Contig1	-1.42747	-0.909081
Unigene4403	-1.92493	-0.909566
CL815.Contig4	-1.99646	-0.9424
Unigene12742	-1.79723	-0.967809
Unigene15569	-1.51877	-0.991474
CL1851.Contig2	-1.77701	-0.995229
Unigene15863	-1.62863	-1.00508
Unigene5926	-2.085	-1.00874
CL1774.Contig2	-2.10191	-1.01865
Unigene19777	-1.57526	-1.0195
Unigene6990	-3.1488	-1.02164
CL503.Contig1	-1.58321	-1.02306
Unigene5947	-2.3519	-1.03626
CL2019.Contig1	7.23448	-1.03747
CL2418.Contig2	-9.12928	-1.05247
CL597.Contig3	-7.72889	-1.05647
CL1228.Contig1	-2.23129	-1.06439
CL1248.Contig1	-1.57442	-1.07107
Unigene1138	-1.84366	-1.0742
Unigene2623	-1.74279	-1.07898
CL509.Contig2	-1.63971	-1.0796
CL2792.Contig2	-1.69426	-1.08752
CL794.Contig1	-2.09187	-1.0911
Unigene20020	5.07484	-1.0917
Unigene18278	-1.85033	-1.09618
Unigene18756	-1.98823	-1.0996
Unigene582	-1.76051	-1.10302
Unigene14155	-1.49614	-1.10914
Unigene18503	-1.60645	-1.12053
CL815.Contig1	-2.01314	-1.12206
Unigene13724	-1.63341	-1.12681
CL1773.Contig1	-1.57895	-1.132
Unigene5026	-1.59239	-1.13474
CL2580.Contig2	-1.60419	-1.1423
CL2464.Contig3	-2.34194	-1.14543
CL578.Contig2	-1.5078	-1.15502
Unigene9147	-1.99538	-1.16048
Unigene671	-1.72454	-1.17718
CL2528.Contig2	-1.48907	-1.17846
CL2213.Contig1	-1.48056	-1.18013
CL2064.Contig1	-1.40955	-1.19207
Unigene17306	-2.15638	-1.20292
CL2299.Contig2	-2.21115	-1.20308
Unigene15395	-1.8561	-1.2046
CL1912.Contig1	-1.60147	-1.21322
Unigene261	2.72531	-1.21645
CL2629.Contig3	-2.3248	-1.2177
CL2232.Contig2	-1.97324	-1.23523
Unigene25878	-2.03584	-1.24147
Unigene24104	-2.32415	-1.24246
Unigene1518	-1.96194	-1.24746
Unigene8466	-1.41815	-1.25244
CL1519.Contig3	-1.6476	-1.25437
Unigene25464	-1.96364	-1.25777
Unigene14980	-3.12841	-1.26185
Unigene15179	-1.60246	-1.26283
Unigene13065	-2.3944	-1.27023
Unigene9899	-3.12004	-1.27628
CL2792.Contig1	-1.83546	-1.28843
Unigene14053	-1.66062	-1.29384
Unigene7631	-1.844	-1.29883
CL367.Contig2	-2.48877	-1.30347
Unigene6051	-1.79666	-1.30473
CL290.Contig1	-2.21055	-1.30665
Unigene237	-1.73502	-1.31119
Unigene24921	-2.25782	-1.31188
Unigene17775	-2.07014	-1.31537
CL304.Contig2	-1.85668	-1.32282
Unigene378	-1.41745	-1.32709
Unigene15445	-1.57091	-1.33184
CL1243.Contig2	1.97776	-1.33197
Unigene6242	-2.20086	-1.33376
CL513.Contig2	-2.30869	-1.33603
Unigene1461	-2.09126	-1.33662
CL757.Contig2	-2.47988	-1.33879
CL429.Contig6	-1.96036	-1.34099
Unigene343	-1.57637	-1.34157
CL140.Contig3	-2.15058	-1.34171
CL2650.Contig2	-1.61776	-1.35418
CL1728.Contig1	-1.98692	-1.35498
Unigene2507	-1.79288	-1.35632
Unigene4333	-1.69642	-1.36207
Unigene17443	7.7732	-1.36257
Unigene9510	-0.947919	-1.36405
Unigene21766	-1.47674	-1.3701
Unigene12174	-1.56039	-1.37084
CL1355.Contig2	-1.77334	-1.37267
Unigene5371	-2.00909	-1.37475
Unigene6098	-2.38053	-1.37477
Unigene19676	-1.70044	-1.37996
Unigene24063	-1.07766	-1.38172
Unigene1092	-1.37615	-1.3839
Unigene15228	-1.10605	-1.39073
Unigene18709	-2.00019	-1.39187
Unigene20525	-1.2698	-1.39271
CL742.Contig1	-1.95543	-1.39352
CL2626.Contig1	-2.3457	-1.39495
Unigene2131	-1.4578	-1.40013
CL2241.Contig1	-2.74893	-1.40543
Unigene20538	-1.05859	-1.41099
Unigene1481	-1.23366	-1.4125
CL2831.Contig2	-2.03371	-1.41254
Unigene1361	-2.00403	-1.41379
Unigene23493	-1.25748	-1.4159
Unigene21571	-1.61679	-1.41596
CL466.Contig1	-1.75561	-1.41853
Unigene8828	-1.72193	-1.42255
Unigene15204	-1.37379	-1.42446
CL2050.Contig1	-1.29256	-1.42488
Unigene13778	-1.11326	-1.42598
CL2351.Contig1	-1.90609	-1.42869
Unigene6279	-1.37603	-1.42984
Unigene12553	-1.09386	-1.43029
Unigene5699	-1.01029	-1.43061
Unigene17198	-1.41369	-1.43203
Unigene1133	-0.642851	-1.43488
Unigene3157	-2.16463	-1.43586
Unigene7732	-2.45157	-1.43611
Unigene38	-1.65783	-1.43652
CL793.Contig2	-2.30121	-1.43812
Unigene10472	-1.47464	-1.44059
CL2345.Contig1	-1.25021	-1.44246
Unigene24743	-1.0476	-1.44363
Unigene22885	-1.50277	-1.44466
Unigene24096	-1.49152	-1.44999
Unigene25625	-1.43669	-1.45104
Unigene3116	-1.99982	-1.45144
Unigene20952	-1.69845	-1.45233
CL2643.Contig2	-2.21663	-1.45344
Unigene2519	-2.11316	-1.45386
Unigene18557	-1.71448	-1.4563
Unigene25379	-1.93265	-1.45727
Unigene134	-2.11831	-1.459
CL2375.Contig2	-0.728389	-1.46181
Unigene4616	-0.788146	-1.46428
Unigene15353	-1.54348	-1.46525
Unigene26120	-2.38463	-1.46649
CL2158.Contig2	-1.98141	-1.4703
Unigene4560	-1.05733	-1.47449
Unigene24129	-3.35103	-1.47476
Unigene8156	-1.87692	-1.48188
Unigene18695	-1.46379	-1.48242
Unigene19761	-1.60382	-1.48262
Unigene15971	-0.915491	-1.48302
Unigene12378	6.9638	-1.48444
CL1597.Contig1	-1.89702	-1.48514
Unigene18511	-0.924492	-1.48515
CL443.Contig2	-1.84751	-1.48624
Unigene5072	-1.28391	-1.48763
Unigene18256	-2.20438	-1.49166
CL1995.Contig2	-1.0498	-1.49369
Unigene2477	8.00516	-1.49441
Unigene6668	-1.06937	-1.49865
Unigene23823	-1.70691	-1.50012
Unigene25618	-1.21656	-1.50498
CL367.Contig3	-2.48729	-1.5059
CL1476.Contig1	-2.85835	-1.50871
Unigene17431	-1.12548	-1.51102
Unigene18124	-1.77936	-1.51689
Unigene22072	-1.37705	-1.51697
CL1139.Contig4	-2.2159	-1.51782
CL1156.Contig1	-0.94232	-1.51944
CL704.Contig3	-0.928194	-1.52232
Unigene2597	-1.22515	-1.52257
Unigene23085	-0.847575	-1.52304
CL2534.Contig1	-1.14861	-1.52937
Unigene22764	-1.28928	-1.53016
Unigene18764	-1.51396	-1.53227
Unigene5967	-2.08722	-1.53304
CL2064.Contig2	-2.05267	-1.53664
CL416.Contig1	-0.430249	-1.53755
CL120.Contig1	-1.22961	-1.54074
CL1131.Contig1	-0.344432	-1.54453
CL1820.Contig1	-2.00897	-1.54671
Unigene2288	-1.29093	-1.54823
Unigene18826	-2.12131	-1.55522
Unigene2982	-2.44925	-1.55571
Unigene10023	-1.15998	-1.5596
CL68.Contig3	-2.94459	-1.5596
Unigene7970	-1.15876	-1.55964
CL1670.Contig1	-0.805311	-1.56078
Unigene6863	-1.24097	-1.56286
Unigene25725	-1.69362	-1.56898
Unigene1786	-1.48541	-1.56965
Unigene9926	-2.08783	-1.5715
Unigene17904	-1.32298	-1.5739
CL2747.Contig2	-2.01779	-1.57584
Unigene2102	-1.80011	-1.57616
Unigene13471	-1.42535	-1.57909
CL1971.Contig2	-1.90864	-1.58188
CL2927.Contig2	-1.5421	-1.58629
Unigene1260	-1.32658	-1.58633
CL996.Contig3	-1.94951	-1.58896
Unigene9530	-1.96258	-1.59008
Unigene3033	-2.84605	-1.59255
CL142.Contig1	-1.83975	-1.59281
CL187.Contig8	-1.72236	-1.5932
CL317.Contig1	-2.41006	-1.59527
Unigene3120	-2.30516	-1.59918
CL1730.Contig1	-1.63222	-1.60012
Unigene8826	-1.62427	-1.60287
Unigene1743	-1.21389	-1.60523
Unigene8463	-0.931788	-1.60705
CL2241.Contig2	-0.816925	-1.60739
Unigene25896	-1.60171	-1.61189
Unigene15010	-1.65417	-1.61929
Unigene9135	-0.54731	-1.62289
Unigene11101	-1.01993	-1.6229
CL1927.Contig2	-1.66632	-1.62366
Unigene20611	-1.85814	-1.62606
CL367.Contig1	-2.75415	-1.62695
Unigene3345	-1.74264	-1.62696
Unigene19931	-1.5775	-1.63046
Unigene19277	-0.777823	-1.63205
Unigene17414	0.099369	-1.63374
CL253.Contig2	-0.832051	-1.63382
Unigene19755	-1.30476	-1.63716
CL587.Contig3	-1.9174	-1.64226
Unigene4502	-1.16559	-1.64396
Unigene18666	-1.52574	-1.64493
Unigene976	-2.14158	-1.64677
Unigene1137	-1.68751	-1.64758
Unigene15194	-1.7243	-1.64792
Unigene25624	-0.966814	-1.64832
Unigene1497	-1.60951	-1.6497
Unigene3600	-0.928092	-1.6534
Unigene11194	-1.86356	-1.65367
Unigene8483	-1.91727	-1.65668
Unigene19683	-2.38317	-1.65765
Unigene4631	-2.49394	-1.67282
CL138.Contig1	-0.784277	-1.67451
Unigene2259	-1.43497	-1.67681
Unigene16139	-2.32501	-1.67829
Unigene2327	-2.32028	-1.68009
Unigene26444	-0.879132	-1.68069
Unigene20023	-2.26155	-1.68147
Unigene6476	-1.69584	-1.68698
Unigene4573	-1.24117	-1.68787
Unigene10432	-1.22613	-1.68951
Unigene1880	-1.73943	-1.69251
Unigene7562	-1.74777	-1.69302
Unigene8550	-3.07986	-1.69656
Unigene2566	-1.43095	-1.70353
Unigene25401	-1.56975	-1.70894
CL711.Contig2	-1.50063	-1.70941
CL606.Contig1	-1.92263	-1.71038
CL429.Contig4	-1.48628	-1.71126
CL2162.Contig2	-1.26696	-1.71202
Unigene10303	-2.19787	-1.71491
Unigene16422	-1.81347	-1.71605
Unigene12527	-1.69032	-1.7165
Unigene11855	-3.25062	-1.72093
Unigene23679	-2.14952	-1.72676
Unigene6249	-1.09991	-1.7273
Unigene18728	-1.35739	-1.72738
Unigene16893	-1.85557	-1.72903
Unigene2993	-1.63888	-1.7303
CL1025.Contig1	-2.12126	-1.73084
Unigene3041	-2.32533	-1.73188
Unigene9975	-3.2859	-1.73418
Unigene9155	-2.09017	-1.73476
Unigene11839	-1.62637	-1.73513
CL2819.Contig1	7.67313	-1.73697
Unigene312	-0.955936	-1.73708
CL1887.Contig1	-1.51802	-1.73941
Unigene5368	-1.37983	-1.74236
Unigene2073	-2.14344	-1.74508
CL1654.Contig3	-1.36457	-1.7483
Unigene15013	-1.65599	-1.74888
Unigene8403	-1.37048	-1.75229
CL1847.Contig2	-1.49144	-1.75533
CL138.Contig2	-0.706128	-1.75618
Unigene4357	-1.67337	-1.75706
Unigene1813	-2.33029	-1.75729
Unigene789	-2.39995	-1.7642
Unigene10325	-1.08042	-1.76882
CL2671.Contig2	-1.487	-1.77262
CL1131.Contig2	-1.42803	-1.77268
CL211.Contig1	-2.45156	-1.77897
Unigene22798	-0.709935	-1.77999
Unigene5405	-1.3465	-1.78031
Unigene15888	-2.04448	-1.78114
Unigene15217	-2.62816	-1.78672
Unigene22867	-1.28001	-1.79252
Unigene12539	-3.46375	-1.79312
Unigene11300	-2.88532	-1.79428
CL1079.Contig3	-1.34222	-1.79482
Unigene18836	-1.98405	-1.79635
Unigene7384	-1.59408	-1.79842
CL853.Contig1	-2.09085	-1.79856
Unigene18682	-1.92729	-1.80181
Unigene19875	-1.23141	-1.80205
Unigene24488	-1.59026	-1.80525
Unigene3764	-2.40894	-1.80595
Unigene19691	-1.63735	-1.80609
Unigene2967	-1.26173	-1.80864
CL2376.Contig2	-2.09205	-1.81065
CL86.Contig1	-1.05964	-1.81203
Unigene24284	-1.6616	-1.81326
Unigene6823	-1.30147	-1.81635
Unigene3930	-1.11902	-1.81757
Unigene25533	-3.17323	-1.81848
CL1400.Contig2	-1.24186	-1.8299
Unigene23715	-2.80871	-1.831
Unigene24440	-1.63452	-1.83797
CL270.Contig3	-2.57632	-1.83803
Unigene9814	-2.61709	-1.83862
Unigene3466	-2.06003	-1.83973
Unigene20534	-1.88159	-1.84017
Unigene23446	3.955	-1.84303
Unigene1108	-1.52061	-1.84573
Unigene11364	-2.02063	-1.84768
Unigene16844	-1.99339	-1.848
CL425.Contig1	-2.54174	-1.85758
CL587.Contig1	-2.18558	-1.85876
Unigene19886	-1.43178	-1.86617
CL1372.Contig1	-2.13957	-1.86646
Unigene12876	-1.84934	-1.86893
Unigene2115	-1.80504	-1.87446
Unigene566	-2.54747	-1.87753
Unigene2718	-0.439874	-1.88367
Unigene6962	-2.34529	-1.8891
Unigene21062	-2.4368	-1.88944
Unigene1376	-1.5448	-1.88986
Unigene4094	-2.59187	-1.89318
Unigene4400	-1.92862	-1.89391
Unigene4815	-0.674467	-1.90107
Unigene5186	-0.777489	-1.90358
Unigene21627	-1.034	-1.90418
CL704.Contig1	-1.92954	-1.90636
Unigene16097	-2.26732	-1.90778
Unigene19553	-1.08783	-1.90928
Unigene10024	-3.08359	-1.90945
CL795.Contig1	-0.771916	-1.91009
Unigene18694	-1.97082	-1.91218
Unigene22795	-1.60321	-1.9161
Unigene1368	-1.48397	-1.92346
Unigene6333	-1.90621	-1.92377
Unigene15367	-0.829179	-1.92773
CL2805.Contig1	-1.84168	-1.9305
CL441.Contig2	-2.346	-1.9314
CL450.Contig1	-4.09717	-1.9328
Unigene17467	-0.529282	-1.93527
Unigene18261	-1.38094	-1.93654
Unigene3212	-1.53662	-1.94019
Unigene19752	-0.444396	-1.94226
Unigene17689	-1.89486	-1.9424
Unigene5988	-1.65846	-1.94766
Unigene14265	-1.74214	-1.94881
Unigene4449	-1.50644	-1.95261
Unigene17818	-2.59237	-1.95431
CL2264.Contig2	-2.5804	-1.95682
CL1458.Contig2	-0.68547	-1.95774
CL270.Contig2	-2.15598	-1.95807
Unigene16361	-1.17117	-1.95923
Unigene24551	-2.79903	-1.96217
CL1654.Contig2	-2.26338	-1.96223
Unigene1650	-0.650642	-1.96279
Unigene14303	-1.83155	-1.97047
Unigene17449	-1.4537	-1.97311
Unigene22921	-1.66177	-1.97411
Unigene16851	-3.14286	-1.97801
Unigene5211	-2.50918	-1.9803
Unigene24659	-0.674093	-1.98106
CL487.Contig3	-0.31884	-1.98672
Unigene11057	-1.32495	-1.98836
Unigene23431	-1.39611	-1.99481
CL1820.Contig2	-2.39418	-1.99742
Unigene23481	-1.73493	-1.99792
CL679.Contig4	-2.10791	-1.99804
CL269.Contig1	-1.61207	-1.99897
Unigene14924	-0.675992	-2.00208
CL2590.Contig1	-1.31046	-2.00353
Unigene4201	-1.68895	-2.00558
CL1189.Contig1	-2.04262	-2.01274
CL943.Contig1	-1.98382	-2.01919
Unigene20960	-1.7895	-2.02415
Unigene4664	-1.82078	-2.02698
Unigene5598	-3.05477	-2.02847
Unigene19570	-3.10012	-2.03228
Unigene4244	-1.48838	-2.03652
Unigene7818	-1.92256	-2.03899
Unigene2392	-1.67475	-2.04066
Unigene20189	-2.0277	-2.04549
CL839.Contig2	-1.6861	-2.04568
CL1679.Contig1	-1.81078	-2.04712
CL1726.Contig1	-3.30236	-2.04767
Unigene19867	-1.07982	-2.04853
Unigene7909	-3.74236	-2.05084
Unigene11158	-1.67021	-2.05523
Unigene11880	-1.47717	-2.05748
Unigene6086	-1.35553	-2.06102
Unigene8865	-1.64087	-2.0637
CL817.Contig2	-1.74312	-2.07168
CL2626.Contig2	-2.37711	-2.0743
CL1097.Contig1	-1.52232	-2.07641
Unigene16421	-1.98606	-2.07728
CL1647.Contig1	-2.30479	-2.0787
Unigene6991	-3.04787	-2.08467
CL2578.Contig1	-3.3888	-2.0851
CL2344.Contig1	-1.57461	-2.08879
Unigene25548	-1.84795	-2.09215
CL2554.Contig1	-2.60814	-2.09654
Unigene1086	-2.05279	-2.10526
Unigene6382	-2.1989	-2.11826
Unigene5040	-3.00411	-2.11934
Unigene20014	-1.56028	-2.12466
Unigene20981	-2.00816	-2.12793
CL1988.Contig1	-1.77596	-2.12815
Unigene14014	-1.91742	-2.1351
Unigene10160	-3.21402	-2.14056
Unigene1483	-1.48	-2.14349
CL140.Contig2	-2.974	-2.14372
Unigene21648	-2.26685	-2.14882
CL2787.Contig1	-0.360538	-2.15056
Unigene17961	-1.28146	-2.15339
Unigene1469	-1.03289	-2.15744
CL1988.Contig2	-3.24182	-2.15792
Unigene7380	-3.07714	-2.16928
Unigene21284	-2.57226	-2.17187
Unigene8896	-2.65075	-2.18191
CL2206.Contig2	-1.96427	-2.1846
Unigene22846	-0.966446	-2.1849
Unigene15877	-2.07878	-2.18789
CL1506.Contig2	-3.23803	-2.18932
Unigene1460	-1.37105	-2.19103
Unigene900	-3.41461	-2.19278
Unigene18113	-1.50676	-2.19507
Unigene18265	-1.42487	-2.2079
Unigene19507	-1.58727	-2.21061
CL2050.Contig2	-2.44674	-2.21603
Unigene11454	-0.992691	-2.22169
Unigene2590	-2.11609	-2.2217
CL23.Contig2	-1.29813	-2.22321
CL1960.Contig2	-2.0634	-2.22451
Unigene4401	-2.14688	-2.22566
CL2942.Contig2	-2.2715	-2.22652
CL679.Contig3	-2.56073	-2.22715
Unigene13597	-1.34235	-2.22899
Unigene8848	-2.62927	-2.2312
Unigene1957	-1.89552	-2.23245
Unigene13337	-1.94752	-2.25835
Unigene17821	-3.17721	-2.25916
Unigene845	-2.75225	-2.25982
Unigene25159	-1.50931	-2.26053
CL311.Contig1	-1.84681	-2.261
Unigene14280	-3.00412	-2.26514
Unigene22367	-1.37016	-2.26551
Unigene20819	-3.19381	-2.26846
CL314.Contig3	-2.01675	-2.26926
CL1290.Contig2	-0.353262	-2.27203
Unigene23168	-1.69205	-2.28255
Unigene13694	-3.70356	-2.28447
Unigene25073	-2.90944	-2.28563
Unigene20036	-2.48203	-2.2879
CL824.Contig2	-2.71098	-2.29152
Unigene1271	-1.05866	-2.29397
Unigene20897	-3.03314	-2.30208
Unigene13981	-1.57447	-2.31174
CL1647.Contig2	-1.86465	-2.3124
Unigene25615	-2.10425	-2.31593
CL347.Contig1	-2.66848	-2.32158
CL431.Contig2	-3.07657	-2.32279
CL1764.Contig2	-1.87964	-2.32393
CL276.Contig2	-1.7449	-2.32402
CL1228.Contig2	-3.09932	-2.32494
Unigene7572	-0.927482	-2.32808
Unigene25150	-2.5811	-2.33053
CL2788.Contig1	-2.90031	-2.33157
Unigene3285	-3.08386	-2.33286
Unigene21319	-1.90969	-2.33428
CL1679.Contig2	-1.96095	-2.33522
Unigene24592	-1.47163	-2.33719
Unigene13377	-2.04434	-2.33767
Unigene17770	-2.3528	-2.33783
Unigene8378	-2.51487	-2.34173
CL2375.Contig3	-0.598922	-2.34497
Unigene19933	-2.60184	-2.36283
CL1361.Contig1	-2.03489	-2.3634
Unigene14517	-2.42038	-2.365
CL276.Contig1	-1.08019	-2.36693
Unigene10675	-0.445246	-2.37116
Unigene15676	-2.79227	-2.3742
Unigene24639	-2.01604	-2.37854
CL631.Contig4	-1.59925	-2.3924
Unigene12012	-2.20364	-2.39308
CL2756.Contig2	-2.76616	-2.39536
Unigene6620	-2.19826	-2.39839
Unigene23254	-2.43106	-2.41223
Unigene7350	-1.67621	-2.41753
Unigene748	-2.1292	-2.42516
Unigene13982	-1.18859	-2.42686
CL2086.Contig1	-1.41514	-2.44393
Unigene20490	-2.83289	-2.45076
Unigene5226	-1.81177	-2.45994
Unigene22986	-1.8381	-2.47472
Unigene5921	-2.29411	-2.47475
Unigene7455	-1.88032	-2.48546
Unigene16034	-2.15225	-2.4887
Unigene20972	-2.68274	-2.4927
CL839.Contig1	-1.4257	-2.49977
CL443.Contig1	-3.54093	-2.5116
Unigene22908	-2.97515	-2.51308
Unigene19751	-2.60079	-2.51432
CL2857.Contig3	-2.85858	-2.51805
Unigene11519	-2.09387	-2.51995
Unigene22452	-1.47783	-2.52747
Unigene8097	-2.43432	-2.54332
Unigene21416	-2.13702	-2.54435
Unigene11848	-2.04315	-2.5509
CL795.Contig3	-0.87109	-2.56623
CL812.Contig1	2.99098	-2.57518
Unigene23877	-2.56848	-2.58183
Unigene25601	0.295413	-2.58228
CL2590.Contig2	-1.18902	-2.59118
Unigene25190	-2.21541	-2.5972
Unigene23436	-2.2096	-2.60436
Unigene874	-2.85379	-2.61188
Unigene14969	-2.1884	-2.61311
Unigene2933	-1.49542	-2.61331
Unigene6035	-3.10749	-2.61409
Unigene22892	-1.69047	-2.6205
Unigene16429	-1.54364	-2.62646
Unigene22661	-3.50637	-2.62755
Unigene11642	-1.44504	-2.64627
Unigene12528	-1.40589	-2.66154
Unigene18714	8.652	-2.66296
Unigene4488	6.65445	-2.66296
Unigene16400	-2.6177	-2.67562
Unigene25095	6.77397	-2.69302
Unigene23936	-0.843672	-2.69313
CL2254.Contig2	-9.41504	-2.69622
Unigene8712	-2.99349	-2.70044
Unigene4284	-2.94945	-2.70716
CL120.Contig2	-1.25961	-2.7192
Unigene25637	-1.51746	-2.73267
CL476.Contig2	-3.4918	-2.74504
Unigene2833	-1.91817	-2.75246
Unigene21165	-1.50256	-2.76012
Unigene21093	-1.97915	-2.76237
Unigene20068	-2.7263	-2.77137
Unigene2860	-2.6998	-2.78239
Unigene1721	-2.82702	-2.79659
Unigene5171	-2.29355	-2.81219
Unigene15251	1.15002	-2.81407
CL317.Contig2	-0.304891	-2.83676
Unigene18778	0.448902	-2.84889
CL347.Contig3	-2.88421	-2.85541
Unigene1617	-3.72215	-2.87395
Unigene9517	-0.239676	-2.8928
Unigene14497	-1.06301	-2.89376
Unigene24226	-2.35001	-2.89645
Unigene12941	-2.91155	-2.89742
Unigene23497	-1.20114	-2.89764
CL109.Contig3	-1.96699	-2.89911
Unigene13463	-3.39167	-2.9136
CL487.Contig2	-0.909179	-2.91735
CL1339.Contig2	-3.36486	-2.91803
CL215.Contig4	-3.99272	-2.9194
CL23.Contig1	-2.16418	-2.92069
CL2763.Contig2	-0.673103	-2.92442
Unigene26460	0.14553	-2.95625
CL1310.Contig3	-3.18178	-2.96388
Unigene10459	-0.784914	-2.96484
CL2375.Contig1	-1.01439	-2.96486
Unigene4549	-0.048487	-2.9746
Unigene18467	-0.594535	-2.97628
CL534.Contig1	-2.02377	-2.98647
Unigene10555	-1.58254	-2.9937
Unigene1324	-1.60937	-2.9961
Unigene20765	-2.22398	-3.00304
Unigene3619	-3.99811	-3.00642
CL346.Contig1	-0.971816	-3.01806
Unigene4772	-2.98476	-3.02057
Unigene10499	-2.99634	-3.02275
Unigene12557	-2.5423	-3.03515
Unigene22934	-4.15324	-3.03685
CL1066.Contig3	-1.48979	-3.04339
Unigene22804	-2.53804	-3.04497
Unigene18536	-2.88867	-3.05588
Unigene6076	-3.69547	-3.0744
CL2556.Contig4	5.6943	-3.1008
Unigene10397	-3.73498	-3.10228
Unigene7488	-1.58628	-3.11651
Unigene24919	-3.0366	-3.15199
Unigene8776	-3.15939	-3.1814
Unigene16360	-2.59103	-3.19551
Unigene10474	-3.99395	-3.19724
Unigene659	-3.61764	-3.20765
CL1215.Contig1	-2.90911	-3.21812
CL1851.Contig1	-2.02084	-3.2241
CL1084.Contig2	-2.97057	-3.23512
CL2688.Contig2	-2.03524	-3.29126
Unigene19163	-2.07881	-3.29857
CL2787.Contig2	-0.332662	-3.29912
Unigene118	-1.2829	-3.30803
Unigene24404	-3.20456	-3.3227
Unigene23079	-1.24816	-3.33229
CL432.Contig3	-2.83083	-3.33907
Unigene12989	-3.63684	-3.34561
CL741.Contig1	-2.51493	-3.34903
CL487.Contig1	-1.04549	-3.35364
Unigene6697	-3.02047	-3.35594
CL1597.Contig2	-3.54477	-3.36466
Unigene14928	-2.30026	-3.40919
Unigene1720	-2.28768	-3.41948
CL1709.Contig3	-1.68473	-3.43271
Unigene3023	-3.75383	-3.44419
CL2707.Contig1	-1.68759	-3.45933
Unigene2330	-1.23816	-3.47738
Unigene11282	-3.21824	-3.48855
Unigene19428	-4.47494	-3.5037
CL1709.Contig2	-1.834	-3.5085
CL65.Contig1	-2.27633	-3.52655
Unigene10215	-1.28567	-3.55219
Unigene2084	-2.3543	-3.55527
Unigene13917	-3.07216	-3.57112
CL65.Contig2	-1.92504	-3.62672
CL966.Contig3	-4.12412	-3.64173
Unigene1056	-2.06673	-3.64193
CL2357.Contig1	-2.95903	-3.65021
Unigene15603	6.01358	-3.66296
Unigene4207	-2.83982	-3.67367
Unigene14936	0.41586	-3.68842
CL679.Contig2	-3.72406	-3.72406
CL2656.Contig1	-3.97603	-3.74481
Unigene25630	-3.14916	-3.75457
CL2707.Contig2	-0.719135	-3.76224
Unigene13069	-4.64832	-3.81151
Unigene16861	-2.56911	-3.8356
CL2851.Contig1	-4.86779	-3.85202
Unigene2859	-0.782919	-3.86944
CL1563.Contig1	0.645385	-3.87213
Unigene17189	-4.50068	-3.90104
CL1303.Contig3	-6.18797	-3.90257
Unigene6043	-3.41561	-3.90406
Unigene14007	-2.71907	-3.92289
CL2268.Contig1	-2.26403	-4.06312
Unigene11077	-3.21195	-4.08429
Unigene18385	7.70451	-4.08746
Unigene2876	-2.06233	-4.13192
Unigene12896	-4.28168	-4.14952
CL1336.Contig1	-5.12281	-4.16338
CL534.Contig2	-2.44952	-4.19513
Unigene8368	6.56321	-4.1964
CL507.Contig2	-2.77534	-4.20387
Unigene3468	-4.32499	-4.3482
Unigene22580	-2.69384	-4.39428
CL2076.Contig2	-2.38756	-4.40582
Unigene22878	-4.99313	-4.42427
CL857.Contig1	-2.86439	-4.45469
Unigene9369	8.33059	-4.5025
Unigene21624	-2.6217	-4.50537
CL1364.Contig2	-2.96612	-4.53231
Unigene1950	-1.62875	-4.65149
Unigene15615	5.50759	-4.71882
Unigene20403	-3.55391	-4.7366
Unigene14994	-3.52441	-4.74822
Unigene12243	2.96241	-4.76831
Unigene5046	-2.17781	-4.81841
Unigene17204	-4.02975	-5.03852
Unigene11892	-0.454668	-5.13927
Unigene6150	-2.89014	-5.15195
CL1538.Contig1	-3.27977	-5.15729
Unigene664	-3.12283	-5.3367
Unigene25385	-3.86836	-5.46173
Unigene20778	-4.53759	-5.52147
CL1709.Contig1	-3.76697	-5.76002
Unigene6330	-1.85213	-5.89909
Unigene1839	-5.29176	-5.98131
Unigene19250	-1.69741	-6.91769
CL2268.Contig2	-3.67328	-7.63481
CL2708.Contig1	-7.25547	-7.80941
Unigene26463	-1.86934	-8.96386
Unigene21654	-2.40755	-9.11721
Unigene20053	-1.56503	-9.48985
Unigene456	-3.39142	-9.64566
Unigene15229	-0.75769	-9.91588
Unigene13983	-2.42579	-10.4574
Unigene21431	-10.5424	-10.5424
CL119.Contig1	-5.32545	-13.7684
CL2528.Contig3	-14.6208	-14.6208
